# Supplementary material for: Sodium penta­potassium penta­nickel tetra­(diphosphate), NaK5Ni5(P2O7)4
Source: Acta Crystallogr Sect E Struct Rep Online. 2012 May 12;68(Pt 6):i43. doi: 10.1107/S160053681202017X (PMC3379053; doi:10.1107/S160053681202017X)
Supplement: Supplementary file 1 [file e-68-00i43-sup1.cif]

##############################################################################
#                                                                            #
# This CIF contains the data in a paper accepted for publication in          #
# Acta Crystallographica Section E. It conforms to the requirements of       #
# Notes for Authors for Acta Crystallographica Section E, and has been       #
# peer reviewed under the auspices of the IUCr Commission on Journals.       #
#                                                                            #
# Full details of the Crystallographic Information File format               #
# are given in the paper "The Crystallographic Information File (CIF):       #
# a New Standard Archive File for Crystallography" by S. R. Hall, F. H.      #
# Allen and I. D. Brown [Acta Cryst. (1991), A47, 655-685].                  #
#                                                                            #
# The current version of the core CIF dictionary is obtainable from          #
# ftp://ftp.iucr.org/pub/cif_core.dic.                                       #
#                                                                            #
# Software is freely available for graphical display of the structure(s)     #
# in this CIF. For information consult the CIF software page                 #
# http://www.iucr.org/resources/cif/software.                                #
#                                                                            #
# This file may be used for bona fide research purposes within the           #
# scientific community so long as proper attribution is given to the journal # 
# article from which it was obtained.                                        #
#                                                                            #
##############################################################################
data_I
_audit_creation_method     SHELXL-97
_chemical_name_systematic
;
Sodium pentapotassium pentanickel tetra(diphosphate)
;
_chemical_name_common     ?
_chemical_formula_moiety     ?
_chemical_formula_sum     'K5 Na Ni5 O28 P8'
_chemical_formula_structural     'Na K5 Ni5 (P2 O7)4'
_chemical_formula_iupac     'Na K5 Ni5 (P2 O7)4'
_chemical_formula_weight     1207.80
_chemical_melting_point     ?
_symmetry_cell_setting     triclinic
_symmetry_space_group_name_H-M     'P -1'
_symmetry_space_group_name_Hall     '-p 1'
loop_
    _symmetry_equiv_pos_as_xyz
    'x, y, z'
    '-x, -y, -z'
_cell_length_a     7.188(4)
_cell_length_b     9.282(5)
_cell_length_c     10.026(5)
_cell_angle_alpha     109.31(2)
_cell_angle_beta     90.019(12)
_cell_angle_gamma     104.066(13)
_cell_volume     610.0(5)
_cell_formula_units_Z     1
_cell_measurement_reflns_used     3608
_cell_measurement_theta_min     2.63
_cell_measurement_theta_max     30.15
_cell_measurement_temperature     296(2)
_exptl_crystal_description     Block
_exptl_crystal_colour     colourless
_exptl_crystal_size_max     0.20
_exptl_crystal_size_mid     0.14
_exptl_crystal_size_min     0.11
_exptl_crystal_density_diffrn     3.288
_exptl_crystal_density_meas     ?
_exptl_crystal_density_method     'not measured'
_exptl_crystal_F_000     590
_exptl_absorpt_coefficient_mu     5.313
_exptl_absorpt_correction_type     multi-scan
_exptl_absorpt_process_details     '(SADABS; Sheldrick, 1999)'
_exptl_absorpt_correction_T_min     0.511
_exptl_absorpt_correction_T_max     0.638
_exptl_special_details     ?
_diffrn_ambient_temperature     296(2)
_diffrn_radiation_type     MoK\a
_diffrn_radiation_wavelength     0.71073
_diffrn_radiation_source     'fine-focus sealed tube'
_diffrn_radiation_monochromator     graphite
_diffrn_measurement_device_type     'Bruker APEXII CCD detector'
_diffrn_measurement_method     '\w and \f scans'
_diffrn_detector_area_resol_mean     ?
_diffrn_reflns_number     13411
_diffrn_reflns_av_R_equivalents     0.0331
_diffrn_reflns_av_sigmaI/netI     0.0287
_diffrn_reflns_theta_min     2.63
_diffrn_reflns_theta_max     30.15
_diffrn_reflns_theta_full     30.15
_diffrn_measured_fraction_theta_max     0.999
_diffrn_measured_fraction_theta_full     0.999
_diffrn_reflns_limit_h_min     -10
_diffrn_reflns_limit_h_max     10
_diffrn_reflns_limit_k_min     -13
_diffrn_reflns_limit_k_max     13
_diffrn_reflns_limit_l_min     -14
_diffrn_reflns_limit_l_max     14
_refine_special_details
;
Refinement of <i>F</i>^2^ against all reflections. The weighted <i>R</i>-factor
<i>wR</i> and goodness of fit <i>S</i> are based on <i>F</i>^2^, conventional
<i>R</i>-factors <i>R</i> are based on <i>F</i>, with <i>F</i> set to zero for
negative <i>F</i>^2^. The threshold expression of <i>F</i>^2^ >
2\s(<i>F</i>^2^) is used only for calculating <i>R</i>-factors(gt) <i>etc</i>.
and is not relevant to the choice of reflections for refinement.
<i>R</i>-factors based on <i>F</i>^2^ are statistically about twice as large
as those based on <i>F</i>, and <i>R</i>- factors based on all data will be
even larger.
;
_reflns_number_total     3608
_reflns_number_gt     3195
_reflns_threshold_expression     I>2\s(I)
_refine_ls_structure_factor_coef     Fsqd
_refine_ls_matrix_type     full
_refine_ls_R_factor_all     0.0313
_refine_ls_R_factor_gt     0.0267
_refine_ls_wR_factor_gt     0.0683
_refine_ls_wR_factor_ref     0.0713
_refine_ls_goodness_of_fit_ref     1.029
_refine_ls_restrained_S_all     1.029
_refine_ls_number_reflns     3608
_refine_ls_number_parameters     218
_refine_ls_number_restraints     0
_refine_ls_weighting_scheme     calc
_refine_ls_weighting_details
         'calc w=1/[\s^2^(Fo^2^)+(0.0340P)^2^+1.1270P] where P=(Fo^2^+2Fc^2^)/3'
_atom_sites_solution_primary     direct
_atom_sites_solution_secondary     difmap
_refine_ls_shift/su_max     0.000
_refine_ls_shift/su_mean     0.000
_refine_diff_density_max     0.906
_refine_diff_density_min     -0.906
_refine_ls_extinction_method     'SHELXL97 (Sheldrick, 2008)'
_refine_ls_extinction_coef     0.0078(9)
_refine_ls_extinction_expression
                                  'Fc^*^=kFc[1+0.001xFc^2^\l^3^/sin(2\q)]^-1/4^'
loop_
    _atom_type_symbol
    _atom_type_description
    _atom_type_scat_dispersion_real
    _atom_type_scat_dispersion_imag
    _atom_type_scat_source
    'O' 'O' 0.0106 0.0060
                         'International Tables Vol C Tables 4.2.6.8 and 6.1.1.4'
    'Na' 'Na' 0.0362 0.0249
                         'International Tables Vol C Tables 4.2.6.8 and 6.1.1.4'
    'P' 'P' 0.1023 0.0942
                         'International Tables Vol C Tables 4.2.6.8 and 6.1.1.4'
    'K' 'K' 0.2009 0.2494
                         'International Tables Vol C Tables 4.2.6.8 and 6.1.1.4'
    'Ni' 'Ni' 0.3393 1.1124
                         'International Tables Vol C Tables 4.2.6.8 and 6.1.1.4'
_computing_data_collection     'APEX2 (Bruker, 2005)'
_computing_cell_refinement     'SAINT (Bruker, 2005)'
_computing_data_reduction     'SAINT (Bruker, 2005)'
_computing_structure_solution     'SHELXS97 (Sheldrick, 2008)'
_computing_structure_refinement     'SHELXL97 (Sheldrick, 2008)'
_computing_molecular_graphics
          'ORTEP-3 for Windows (Farrugia, 1997) and DIAMOND (Brandenburg, 2006)'
_computing_publication_material
                               'PLATON (Spek, 2009) and publCIF (Westrip, 2010)'
loop_
    _atom_site_type_symbol
    _atom_site_label
    _atom_site_fract_x
    _atom_site_fract_y
    _atom_site_fract_z
    _atom_site_U_iso_or_equiv
    _atom_site_adp_type
    _atom_site_calc_flag
    _atom_site_refinement_flags
    _atom_site_occupancy
    _atom_site_disorder_assembly
    _atom_site_disorder_group
    Ni Ni1 0.0000 0.0000 0.0000 0.00836(10) Uani d S 1 . .
    Ni Ni2 0.36001(4) -0.04138(3) -0.12590(3) 0.01024(8) Uani d . 1 . .
    Ni Ni3 0.5000 0.5000 0.0000 0.02272(13) Uani d S 1 . .
    Ni Ni4 0.42559(7) 0.37578(6) 0.68239(5) 0.01395(11) Uani d P 0.50 . .
    Na Na1 0.42559(7) 0.37578(6) 0.68239(5) 0.01395(11) Uani d P 0.50 . .
    K K1 0.5000 0.0000 0.5000 0.02299(18) Uani d S 1 . .
    K K2 0.05087(10) 0.19327(8) 0.42045(7) 0.02536(14) Uani d . 1 . .
    K K3 0.00287(10) 0.45372(7) 0.18072(8) 0.02541(14) Uani d . 1 . .
    P P1 0.36193(8) 0.26003(7) 0.17071(6) 0.00759(12) Uani d . 1 . .
    P P2 0.65917(10) 0.34427(8) 0.39912(7) 0.01475(14) Uani d . 1 . .
    P P3 -0.14668(8) -0.18481(7) 0.22059(6) 0.00879(12) Uani d . 1 . .
    P P4 0.25079(8) -0.18870(7) 0.12603(7) 0.00936(12) Uani d . 1 . .
    O O1 0.1486(2) 0.1946(2) 0.16422(19) 0.0129(3) Uani d . 1 . .
    O O2 0.4605(2) 0.1478(2) 0.06750(18) 0.0110(3) Uani d . 1 . .
    O O3 0.4162(3) 0.4235(2) 0.15797(19) 0.0134(3) Uani d . 1 . .
    O O4 0.4368(2) 0.2883(2) 0.33014(19) 0.0118(3) Uani d . 1 . .
    O O5 0.6436(5) 0.3267(3) 0.5429(3) 0.0456(8) Uani d . 1 . .
    O O6 0.7578(3) 0.2302(3) 0.3004(3) 0.0410(7) Uani d . 1 . .
    O O7 0.7412(3) 0.5116(2) 0.4030(2) 0.0239(4) Uani d . 1 . .
    O O8 -0.2634(3) -0.3502(2) 0.1363(2) 0.0172(4) Uani d . 1 . .
    O O9 -0.2049(3) -0.1394(2) 0.3710(2) 0.0174(4) Uani d . 1 . .
    O O10 -0.1531(2) -0.0619(2) 0.15276(19) 0.0120(3) Uani d . 1 . .
    O O11 0.1762(2) -0.1410(2) 0.00776(19) 0.0107(3) Uani d . 1 . .
    O O12 0.2715(3) -0.3547(2) 0.0742(2) 0.0167(4) Uani d . 1 . .
    O O13 0.4217(3) -0.0687(2) 0.21951(19) 0.0143(3) Uani d . 1 . .
    O O14 0.0753(3) -0.1883(2) 0.2327(2) 0.0164(4) Uani d . 1 . .
loop_
    _atom_site_aniso_label
    _atom_site_aniso_U_11
    _atom_site_aniso_U_22
    _atom_site_aniso_U_33
    _atom_site_aniso_U_12
    _atom_site_aniso_U_13
    _atom_site_aniso_U_23
    Ni1 0.00652(18) 0.00716(18) 0.0118(2) 0.00142(14) 0.00205(15) 0.00396(15)
    Ni2 0.00772(14) 0.00786(14) 0.01396(16) 0.00273(11) 0.00143(11) 0.00166(11)
    Ni3 0.0308(3) 0.0183(2) 0.0120(2) -0.0114(2) -0.0028(2) 0.00858(19)
    Ni4 0.0144(2) 0.0095(2) 0.0161(2) -0.00049(17) -0.00043(18) 0.00461(18)
    Na1 0.0144(2) 0.0095(2) 0.0161(2) -0.00049(17) -0.00043(18) 0.00461(18)
    K1 0.0363(5) 0.0181(4) 0.0159(4) 0.0108(3) 0.0048(3) 0.0049(3)
    K2 0.0255(3) 0.0285(3) 0.0226(3) 0.0048(3) -0.0035(2) 0.0110(3)
    K3 0.0256(3) 0.0181(3) 0.0365(4) 0.0065(2) 0.0080(3) 0.0139(3)
    P1 0.0070(2) 0.0060(2) 0.0097(3) 0.00174(19) 0.0021(2) 0.0025(2)
    P2 0.0162(3) 0.0093(3) 0.0164(3) 0.0049(2) -0.0048(2) 0.0001(2)
    P3 0.0081(3) 0.0080(3) 0.0102(3) 0.0015(2) 0.0023(2) 0.0034(2)
    P4 0.0078(3) 0.0087(3) 0.0124(3) 0.0021(2) 0.0017(2) 0.0047(2)
    O1 0.0082(8) 0.0119(8) 0.0164(8) 0.0017(6) 0.0021(6) 0.0025(7)
    O2 0.0098(8) 0.0098(7) 0.0116(8) 0.0037(6) 0.0029(6) 0.0004(6)
    O3 0.0178(9) 0.0092(8) 0.0141(8) 0.0024(7) 0.0027(7) 0.0058(7)
    O4 0.0097(8) 0.0142(8) 0.0111(8) 0.0020(6) 0.0019(6) 0.0049(7)
    O5 0.088(2) 0.0238(12) 0.0236(12) 0.0141(13) -0.0258(13) 0.0071(10)
    O6 0.0198(11) 0.0277(12) 0.0533(16) 0.0167(10) -0.0176(11) -0.0223(11)
    O7 0.0176(9) 0.0138(9) 0.0312(11) -0.0018(7) 0.0042(8) -0.0001(8)
    O8 0.0208(9) 0.0105(8) 0.0165(9) 0.0004(7) -0.0026(7) 0.0024(7)
    O9 0.0195(9) 0.0202(9) 0.0126(8) 0.0070(7) 0.0047(7) 0.0043(7)
    O10 0.0106(8) 0.0115(8) 0.0174(8) 0.0050(6) 0.0044(6) 0.0081(7)
    O11 0.0085(7) 0.0118(8) 0.0140(8) 0.0033(6) 0.0013(6) 0.0066(6)
    O12 0.0211(9) 0.0093(8) 0.0218(9) 0.0061(7) 0.0042(7) 0.0065(7)
    O13 0.0108(8) 0.0177(9) 0.0135(8) 0.0005(7) 0.0001(6) 0.0062(7)
    O14 0.0102(8) 0.0264(10) 0.0195(9) 0.0071(7) 0.0051(7) 0.0150(8)
_geom_special_details
;
All s.u.'s (except the s.u. in the dihedral angle between two l.s. planes) are
estimated using the full covariance matrix. The cell s.u.'s are taken into
account individually in the estimation of s.u.'s in distances, angles and
torsion angles; correlations between s.u.'s in cell parameters are only used
when they are defined by crystal symmetry. An approximate (isotropic)
treatment of cell s.u.'s is used for estimating s.u.'s involving l.s. planes.
;
loop_
    _geom_bond_atom_site_label_1
    _geom_bond_atom_site_label_2
    _geom_bond_site_symmetry_2
    _geom_bond_distance
    _geom_bond_publ_flag
    Ni1 O10 2 2.0403(19) ?
    Ni1 O10 . 2.0403(19) ?
    Ni1 O11 . 2.0487(18) ?
    Ni1 O11 2 2.0487(18) ?
    Ni1 O1 . 2.052(2) ?
    Ni1 O1 2 2.052(2) ?
    Ni1 Ni2 . 2.9329(14) ?
    Ni2 O2 2_655 1.9963(19) ?
    Ni2 O10 2 2.0171(19) ?
    Ni2 O6 2_655 2.024(2) ?
    Ni2 O13 2_655 2.0595(19) ?
    Ni2 O2 . 2.120(2) ?
    Ni2 O11 . 2.1504(18) ?
    Ni2 Ni2 2_655 2.9960(14) ?
    Ni3 O3 . 1.9781(19) ?
    Ni3 O3 2_665 1.9781(19) ?
    Ni3 O8 2 2.070(2) ?
    Ni3 O8 1_665 2.070(2) ?
    Ni3 O12 2_655 2.342(2) ?
    Ni3 O12 1_565 2.342(2) ?
    M1 O3 2_666 2.079(2) ?
    M1 O7 2_666 2.112(2) ?
    M1 O5 . 2.132(4) ?
    M1 O8 2_556 2.208(2) ?
    M1 O9 2_556 2.269(2) ?
    K1 O13 2_656 2.696(2) ?
    K1 O13 . 2.696(2) ?
    K1 O5 2_656 2.839(3) ?
    K1 O5 . 2.839(3) ?
    K1 O9 1_655 2.842(2) ?
    K1 O9 2_556 2.842(2) ?
    K2 O6 1_455 2.574(3) ?
    K2 O9 2_556 2.609(2) ?
    K2 O1 . 2.667(2) ?
    K2 O7 2_666 2.770(2) ?
    K2 O4 . 2.938(2) ?
    K2 O10 . 3.011(2) ?
    K2 O9 . 3.064(3) ?
    K3 O12 1_565 2.760(2) ?
    K3 O1 . 2.805(2) ?
    K3 O11 2 2.865(2) ?
    K3 O7 1_455 2.915(3) ?
    K3 O6 1_455 2.953(3) ?
    K3 O12 2 2.971(3) ?
    K3 O3 . 3.053(3) ?
    K3 O8 1_565 3.066(2) ?
    K3 O14 1_565 3.098(3) ?
    P1 O1 . 1.4986(19) ?
    P1 O2 . 1.5178(18) ?
    P1 O3 . 1.5200(19) ?
    P1 O4 . 1.602(2) ?
    P2 O5 . 1.505(3) ?
    P2 O6 . 1.509(2) ?
    P2 O7 . 1.509(2) ?
    P2 O4 . 1.631(2) ?
    P3 O8 . 1.514(2) ?
    P3 O9 . 1.515(2) ?
    P3 O10 . 1.5178(18) ?
    P3 O14 . 1.609(2) ?
    P4 O12 . 1.500(2) ?
    P4 O13 . 1.508(2) ?
    P4 O11 . 1.5333(19) ?
    P4 O14 . 1.654(2) ?
    O2 Ni2 2_655 1.9963(19) ?
    O3 M1 2_666 2.079(2) ?
    O6 Ni2 2_655 2.024(2) ?
    O6 K2 1_655 2.574(3) ?
    O6 K3 1_655 2.953(3) ?
    O7 M1 2_666 2.112(2) ?
    O7 K2 2_666 2.770(2) ?
    O7 K3 1_655 2.915(2) ?
    O8 Ni3 1_445 2.070(2) ?
    O8 M1 2_556 2.208(2) ?
    O8 K3 1_545 3.066(2) ?
    O9 M1 2_556 2.269(2) ?
    O9 K2 2_556 2.609(2) ?
    O9 K1 1_455 2.842(2) ?
    O10 Ni2 2 2.0171(19) ?
    O11 K3 2 2.865(2) ?
    O12 Ni3 1_545 2.342(2) ?
    O12 K3 1_545 2.760(2) ?
    O12 K3 2 2.971(2) ?
    O13 Ni2 2_655 2.0595(19) ?
    O14 K3 1_545 3.098(3) ?
loop_
    _geom_angle_atom_site_label_1
    _geom_angle_atom_site_label_2
    _geom_angle_atom_site_label_3
    _geom_angle_site_symmetry_1
    _geom_angle_site_symmetry_3
    _geom_angle
    _geom_angle_publ_flag
    O10 Ni1 O10 2 . 180.00(14) ?
    O10 Ni1 O11 2 . 89.76(7) ?
    O10 Ni1 O11 . . 90.24(7) ?
    O10 Ni1 O11 2 2 90.24(7) ?
    O10 Ni1 O11 . 2 89.76(7) ?
    O11 Ni1 O11 . 2 180.00(7) ?
    O10 Ni1 O1 2 . 94.64(8) ?
    O10 Ni1 O1 . . 85.36(8) ?
    O11 Ni1 O1 . . 95.94(8) ?
    O11 Ni1 O1 2 . 84.06(8) ?
    O10 Ni1 O1 2 2 85.36(8) ?
    O10 Ni1 O1 . 2 94.64(8) ?
    O11 Ni1 O1 . 2 84.06(8) ?
    O11 Ni1 O1 2 2 95.94(8) ?
    O1 Ni1 O1 . 2 180.00(15) ?
    O2 Ni2 O10 2_655 2 169.20(7) ?
    O2 Ni2 O6 2_655 2_655 93.83(9) ?
    O10 Ni2 O6 2 2_655 89.84(9) ?
    O2 Ni2 O13 2_655 2_655 89.76(8) ?
    O10 Ni2 O13 2 2_655 99.83(8) ?
    O6 Ni2 O13 2_655 2_655 97.60(11) ?
    O2 Ni2 O2 2_655 . 86.65(8) ?
    O10 Ni2 O2 2 . 88.70(8) ?
    O6 Ni2 O2 2_655 . 174.32(10) ?
    O13 Ni2 O2 2_655 . 88.07(8) ?
    O2 Ni2 O11 2_655 . 82.20(7) ?
    O10 Ni2 O11 2 . 87.57(7) ?
    O6 Ni2 O11 2_655 . 91.53(11) ?
    O13 Ni2 O11 2_655 . 168.23(7) ?
    O2 Ni2 O11 . . 82.93(8) ?
    O3 Ni3 O3 . 2_665 180.00(9) ?
    O3 Ni3 O8 . 2 93.37(8) ?
    O3 Ni3 O8 2_665 2 86.63(8) ?
    O3 Ni3 O8 . 1_665 86.63(8) ?
    O3 Ni3 O8 2_665 1_665 93.37(8) ?
    O8 Ni3 O8 2 1_665 180.00(17) ?
    O3 Ni3 O12 . 2_655 97.37(7) ?
    O3 Ni3 O12 2_665 2_655 82.63(7) ?
    O8 Ni3 O12 2 2_655 100.17(8) ?
    O8 Ni3 O12 1_665 2_655 79.83(8) ?
    O3 Ni3 O12 . 1_565 82.63(7) ?
    O3 Ni3 O12 2_665 1_565 97.37(7) ?
    O8 Ni3 O12 2 1_565 79.83(8) ?
    O8 Ni3 O12 1_665 1_565 100.17(8) ?
    O12 Ni3 O12 2_655 1_565 180.0 ?
    O3 M1 O7 2_666 2_666 97.28(9) ?
    O3 M1 O5 2_666 . 100.21(10) ?
    O7 M1 O5 2_666 . 107.23(9) ?
    O3 M1 O8 2_666 2_556 80.71(8) ?
    O7 M1 O8 2_666 2_556 100.81(9) ?
    O5 M1 O8 . 2_556 151.53(8) ?
    O3 M1 O9 2_666 2_556 146.47(7) ?
    O7 M1 O9 2_666 2_556 97.27(9) ?
    O5 M1 O9 . 2_556 104.03(9) ?
    O8 M1 O9 2_556 2_556 66.96(7) ?
    O13 K1 O13 2_656 . 180.0 ?
    O13 K1 O5 2_656 2_656 91.78(7) ?
    O13 K1 O5 . 2_656 88.22(7) ?
    O13 K1 O5 2_656 . 88.22(7) ?
    O13 K1 O5 . . 91.78(7) ?
    O5 K1 O5 2_656 . 180.00(14) ?
    O13 K1 O9 2_656 1_655 104.71(6) ?
    O13 K1 O9 . 1_655 75.29(6) ?
    O5 K1 O9 2_656 1_655 75.29(9) ?
    O5 K1 O9 . 1_655 104.71(9) ?
    O13 K1 O9 2_656 2_556 75.29(6) ?
    O13 K1 O9 . 2_556 104.71(6) ?
    O5 K1 O9 2_656 2_556 104.71(9) ?
    O5 K1 O9 . 2_556 75.29(9) ?
    O9 K1 O9 1_655 2_556 180.0 ?
    O6 K2 O9 1_455 2_556 149.78(9) ?
    O6 K2 O1 1_455 . 74.28(9) ?
    O9 K2 O1 2_556 . 135.37(7) ?
    O6 K2 O7 1_455 2_666 107.73(8) ?
    O9 K2 O7 2_556 2_666 75.36(8) ?
    O1 K2 O7 . 2_666 102.63(7) ?
    O6 K2 O4 1_455 . 119.96(9) ?
    O9 K2 O4 2_556 . 89.43(7) ?
    O1 K2 O4 . . 51.46(5) ?
    O7 K2 O4 2_666 . 67.65(6) ?
    O6 K2 O10 1_455 . 60.85(7) ?
    O9 K2 O10 2_556 . 124.00(7) ?
    O1 K2 O10 . . 58.11(6) ?
    O7 K2 O10 2_666 . 158.76(6) ?
    O4 K2 O10 . . 101.33(6) ?
    O6 K2 O9 1_455 . 84.11(8) ?
    O9 K2 O9 2_556 . 81.83(7) ?
    O1 K2 O9 . . 105.24(6) ?
    O7 K2 O9 2_666 . 151.80(7) ?
    O4 K2 O9 . . 129.11(6) ?
    O10 K2 O9 . . 49.03(5) ?
    O12 K3 O1 1_565 . 106.14(7) ?
    O12 K3 O11 1_565 2 117.27(7) ?
    O1 K3 O11 . 2 57.90(6) ?
    O12 K3 O7 1_565 1_455 134.29(7) ?
    O1 K3 O7 . 1_455 112.03(6) ?
    O11 K3 O7 2 1_455 104.10(6) ?
    O12 K3 O6 1_565 1_455 172.29(6) ?
    O1 K3 O6 . 1_455 66.64(6) ?
    O11 K3 O6 2 1_455 61.89(7) ?
    O7 K3 O6 1_455 1_455 50.52(6) ?
    O12 K3 O12 1_565 2 91.74(7) ?
    O1 K3 O12 . 2 106.98(6) ?
    O11 K3 O12 2 2 51.26(5) ?
    O7 K3 O12 1_455 2 100.05(8) ?
    O6 K3 O12 1_455 2 93.03(7) ?
    O12 K3 O3 1_565 . 58.80(6) ?
    O1 K3 O3 . . 50.60(5) ?
    O11 K3 O3 2 . 96.32(6) ?
    O7 K3 O3 1_455 . 137.10(7) ?
    O6 K3 O3 1_455 . 113.49(6) ?
    O12 K3 O3 2 . 121.90(6) ?
    O12 K3 O8 1_565 1_565 83.94(7) ?
    O1 K3 O8 . 1_565 161.23(6) ?
    O11 K3 O8 2 1_565 103.49(6) ?
    O7 K3 O8 1_455 1_565 67.60(7) ?
    O6 K3 O8 1_455 1_565 103.75(7) ?
    O12 K3 O8 2 1_565 56.06(6) ?
    O3 K3 O8 . 1_565 142.67(6) ?
    O12 K3 O14 1_565 1_565 50.49(6) ?
    O1 K3 O14 . 1_565 149.36(6) ?
    O11 K3 O14 2 1_565 145.51(6) ?
    O7 K3 O14 1_455 1_565 84.43(6) ?
    O6 K3 O14 1_455 1_565 134.95(6) ?
    O12 K3 O14 2 1_565 94.58(6) ?
    O3 K3 O14 . 1_565 99.55(5) ?
    O8 K3 O14 1_565 1_565 48.38(6) ?
    O1 P1 O2 . . 113.34(11) ?
    O1 P1 O3 . . 112.74(10) ?
    O2 P1 O3 . . 111.86(11) ?
    O1 P1 O4 . . 104.08(10) ?
    O2 P1 O4 . . 109.57(10) ?
    O3 P1 O4 . . 104.53(10) ?
    O5 P2 O6 . . 112.93(17) ?
    O5 P2 O7 . . 114.35(14) ?
    O6 P2 O7 . . 112.17(15) ?
    O5 P2 O4 . . 104.13(15) ?
    O6 P2 O4 . . 104.89(12) ?
    O7 P2 O4 . . 107.41(11) ?
    O8 P3 O9 . . 109.31(12) ?
    O8 P3 O10 . . 114.40(11) ?
    O9 P3 O10 . . 112.48(11) ?
    O8 P3 O14 . . 107.93(11) ?
    O9 P3 O14 . . 105.88(11) ?
    O10 P3 O14 . . 106.35(10) ?
    O12 P4 O13 . . 114.34(12) ?
    O12 P4 O11 . . 112.79(11) ?
    O13 P4 O11 . . 114.65(11) ?
    O12 P4 O14 . . 105.83(11) ?
    O13 P4 O14 . . 103.88(11) ?
    O11 P4 O14 . . 103.90(10) ?
    P1 O4 P2 . . 127.65(11) ?
    P3 O14 P4 . . 135.07(13) ?
loop_
    _geom_torsion_atom_site_label_1
    _geom_torsion_atom_site_label_2
    _geom_torsion_atom_site_label_3
    _geom_torsion_atom_site_label_4
    _geom_torsion_site_symmetry_1
    _geom_torsion_site_symmetry_2
    _geom_torsion_site_symmetry_3
    _geom_torsion_site_symmetry_4
    _geom_torsion
    _geom_torsion_publ_flag
    O1 P1 P2 O5 . . . . 3.52(17) ?
    O8 P3 P4 O12 . . . . -24.60(12) ?
data_global
_journal_date_recd_electronic     2012-04-21
_journal_date_accepted     2012-05-04
_journal_name_full     'Acta Crystallographica, Section E'
_journal_year     2012
_journal_volume     68
_journal_issue      6
_journal_page_first     i43
_journal_page_last     i43
_journal_paper_category     QI
_journal_paper_doi     10.1107/S160053681202017X
_journal_coeditor_code     BR2200
_publ_contact_author_name     'Mohammed Lamire'
_publ_contact_author_address
;
Laboratoire de Physico-Chimie des Mat\'eriaux Inorganiques
Facult\'e des Sciences A\"in Chock, Casablanca, Morocco
;
_publ_contact_author_email     'm_lamire@yahoo.fr'
_publ_contact_author_fax     '00 (212) 5 37 71 37 80'
_publ_contact_author_phone     '00 (212) 6 61 00 00 00'
_publ_section_title
;
Sodium pentapotassium pentanickel tetra(diphosphate), NaK~5~Ni~5~(P~2~O~7~)~4~
;
loop_
    _publ_author_name
    _publ_author_footnote
    _publ_author_address
    'Moutataouia, Meryem' .
;
Laboratoire de Physico-Chimie des Mat\'eriaux Inorganiques
Facult\'e des Sciences A\"in Chock, Casablanca, Morocco
;
    'Lamire, Mohammed' .
;
Laboratoire de Physico-Chimie des Mat\'eriaux Inorganiques
Facult\'e des Sciences A\"in Chock, Casablanca, Morocco
;
    'Saadi, Mohamed' .
;
Laboratoire de Chimie du Solide Appliqu\'ee, Facult\'e des Sciences,
Universit\'e Mohammed V-Agdal, Avenue Ibn Batouta, BP 1014, Rabat,
Morocco
;
    'El Ammari, Lahcen' .
;
Laboratoire de Chimie du Solide Appliqu\'ee, Facult\'e des Sciences,
Universit\'e Mohammed V-Agdal, Avenue Ibn Batouta, BP 1014, Rabat,
Morocco
;
_iucr_refine_instructions_details
;
TITL EL_LAM10-4 in P-1
CELL 0.71073   7.1880   9.2820  10.0260 109.310  90.019 104.066
ZERR    1.00   0.0039   0.0046   0.0051   0.022   0.012   0.013
LATT 1
SFAC O  Na P  K  Ni
UNIT 28  1  8  5  5
L.S. 10
ACTA
BOND
conf  O1 P1 P2 O5
conf  O8 P3 P4 O12
FMAP 2
PLAN 10
OMIT 0 0 1
OMIT 0 1 0
TEMP 23.000
EXYZ NI4 Na1
EADP NI4 Na1
WGHT    0.034000    1.127000
EXTI    0.007808
FVAR       0.59601
NI1   5    0.000000    0.000000    0.000000    10.50000    0.00652    0.00716 =
         0.01178    0.00396    0.00205    0.00142
NI2   5    0.360008   -0.041383   -0.125901    11.00000    0.00772    0.00786 =
         0.01396    0.00166    0.00143    0.00273
NI3   5    0.500000    0.500000    0.000000    10.50000    0.03080    0.01828 =
         0.01198    0.00858   -0.00283   -0.01136
NI4   5    0.425594    0.375780    0.682390    10.50000    0.01444    0.00954 =
         0.01609    0.00461   -0.00043   -0.00049
NA1   2    0.425594    0.375780    0.682390    10.50000    0.01444    0.00954 =
         0.01609    0.00461   -0.00043   -0.00049
K1    4    0.500000    0.000000    0.500000    10.50000    0.03635    0.01809 =
         0.01594    0.00492    0.00480    0.01077
K2    4    0.050874    0.193273    0.420449    11.00000    0.02545    0.02855 =
         0.02264    0.01099   -0.00349    0.00482
K3    4    0.002865    0.453717    0.180715    11.00000    0.02561    0.01808 =
         0.03654    0.01390    0.00796    0.00646
P1    3    0.361929    0.260027    0.170708    11.00000    0.00696    0.00595 =
         0.00972    0.00246    0.00205    0.00174
P2    3    0.659170    0.344267    0.399116    11.00000    0.01619    0.00927 =
         0.01635    0.00006   -0.00476    0.00491
P3    3   -0.146676   -0.184809    0.220589    11.00000    0.00809    0.00798 =
         0.01018    0.00335    0.00229    0.00151
P4    3    0.250788   -0.188699    0.126027    11.00000    0.00782    0.00870 =
         0.01238    0.00470    0.00169    0.00210
O1    1    0.148581    0.194633    0.164220    11.00000    0.00815    0.01195 =
         0.01635    0.00253    0.00206    0.00170
O2    1    0.460479    0.147811    0.067499    11.00000    0.00979    0.00984 =
         0.01161    0.00042    0.00294    0.00373
O3    1    0.416162    0.423467    0.157969    11.00000    0.01784    0.00916 =
         0.01408    0.00581    0.00266    0.00243
O4    1    0.436804    0.288269    0.330139    11.00000    0.00971    0.01425 =
         0.01114    0.00486    0.00186    0.00200
O5    1    0.643564    0.326710    0.542928    11.00000    0.08835    0.02384 =
         0.02355    0.00712   -0.02583    0.01413
O6    1    0.757781    0.230196    0.300351    11.00000    0.01980    0.02770 =
         0.05334   -0.02230   -0.01755    0.01667
O7    1    0.741166    0.511610    0.402992    11.00000    0.01762    0.01384 =
         0.03120   -0.00005    0.00423   -0.00175
O8    1   -0.263381   -0.350248    0.136253    11.00000    0.02083    0.01047 =
         0.01654    0.00237   -0.00257    0.00039
O9    1   -0.204874   -0.139354    0.371048    11.00000    0.01951    0.02016 =
         0.01259    0.00429    0.00471    0.00700
O10   1   -0.153067   -0.061936    0.152757    11.00000    0.01064    0.01146 =
         0.01744    0.00810    0.00437    0.00502
O11   1    0.176190   -0.141042    0.007757    11.00000    0.00853    0.01181 =
         0.01397    0.00662    0.00128    0.00335
O12   1    0.271484   -0.354729    0.074230    11.00000    0.02111    0.00926 =
         0.02182    0.00650    0.00417    0.00614
O13   1    0.421744   -0.068676    0.219511    11.00000    0.01076    0.01767 =
         0.01353    0.00623    0.00013    0.00055
O14   1    0.075347   -0.188268    0.232673    11.00000    0.01018    0.02638 =
         0.01947    0.01495    0.00512    0.00705
HKLF 4
REM  EL_LAM10-4 in P-1
REM R1 =  0.0267 for   3195 Fo > 4sig(Fo)  and  0.0313 for all   3608 data
REM    218 parameters refined using      0 restraints
END
WGHT      0.0340      1.1264
REM Highest difference peak  0.906,  deepest hole -0.906,  1-sigma level  0.127
Q1    1   0.5013  0.3381  0.6420  11.00000  0.05    0.91
Q2    1   0.7052  0.3040  0.5206  11.00000  0.05    0.83
Q3    1   0.5815  0.3143  0.5421  11.00000  0.05    0.79
Q4    1   0.7848  0.2582  0.2816  11.00000  0.05    0.69
Q5    1   0.7269  0.1821  0.3200  11.00000  0.05    0.66
Q6    1  -0.1635 -0.1618  0.3084  11.00000  0.05    0.63
Q7    1   0.4321  0.3556  0.6078  11.00000  0.05    0.61
Q8    1   0.7468  0.2085  0.2371  11.00000  0.05    0.56
Q9    1   0.0578  0.4804  0.2422  11.00000  0.05    0.55
Q10   1   0.7123  0.2800  0.3379  11.00000  0.05    0.54
;
