# Supplementary material for: Sodium penta­potassium penta­nickel tetra­(diphosphate), NaK5Ni5(P2O7)4
Source: Acta Crystallogr Sect E Struct Rep Online. 2012 May 12;68(Pt 6):i43. doi: 10.1107/S160053681202017X (PMC3379053; doi:10.1107/S160053681202017X)
Supplement: Supplementary file 2 [file e-68-00i43-Isup2.hkl]

#
# h,k,l, Fc-squared, Fo-squared, sigma(Fo-squared) and status flag
#
data_I
_shelx_title ' EL_LAM10-4 in P-1'
_shelx_refln_list_code          4
_shelx_F_calc_maximum      179.02
_exptl_crystal_F_000       590.00
_reflns_d_resolution_high  0.7075
 
loop_
 _symmetry_equiv_pos_as_xyz
 'x, y, z'
 '-x, -y, -z'
 
_cell_length_a     7.1880
_cell_length_b     9.2820
_cell_length_c    10.0260
_cell_angle_alpha 109.310
_cell_angle_beta   90.019
_cell_angle_gamma 104.066
 
_shelx_F_squared_multiplier     1.000
 
loop_
 _refln_index_h
 _refln_index_k
 _refln_index_l
 _refln_F_squared_calc
 _refln_F_squared_meas
 _refln_F_squared_sigma
 _refln_observed_status
   1   0   0     3372.68     3935.93     76.85 o
   2   0   0     2064.55     1904.35     34.49 o
   3   0   0     1960.04     1777.47     33.99 o
   4   0   0       96.56      106.25      5.66 o
   5   0   0     2085.82     2064.30     42.03 o
   6   0   0     1044.63     1082.86     24.19 o
   7   0   0        8.16        9.97      4.09 o
   8   0   0     1668.92     1728.57     37.77 o
   9   0   0       26.90       19.98      9.69 o
  -9   1   0        4.40        1.86      5.90 o
  -8   1   0     1521.28     1564.90     39.25 o
  -7   1   0        6.52        5.13      4.89 o
  -6   1   0      382.87      399.54     14.76 o
  -5   1   0      312.28      317.66     13.99 o
  -4   1   0     7452.39     8188.71    140.74 o
  -3   1   0     5306.48     5218.38     90.32 o
  -2   1   0      117.52      114.13      5.42 o
  -1   1   0     2267.58     2167.46     35.23 o
   1   1   0     1534.04     1642.33     25.90 o
   2   1   0     1394.80     1329.80     21.75 o
   3   1   0     5820.82     6103.61     79.78 o
   4   1   0        4.65        1.02      2.08 o
   5   1   0      203.76      228.44      7.70 o
   6   1   0     1156.05     1142.35     25.22 o
   7   1   0     1212.45     1166.22     30.91 o
   8   1   0       34.04       16.71      8.50 o
   9   1   0       35.69       41.99     11.15 o
 -10   2   0      958.36     1042.59     49.66 o
  -9   2   0      510.86      564.19     25.93 o
  -8   2   0      597.57      636.42     22.04 o
  -7   2   0     1359.36     1361.77     33.56 o
  -6   2   0     1579.46     1521.96     48.63 o
  -5   2   0      195.96      217.37      9.73 o
  -4   2   0     4983.13     4992.20     92.23 o
  -3   2   0       40.23       22.62      3.86 o
  -2   2   0    25163.29    26933.88    561.03 o
  -1   2   0     1940.00     1871.46     27.55 o
   0   2   0      203.52      235.30      7.51 o
   1   2   0      562.87      537.36      9.53 o
   2   2   0      283.01      324.17      7.47 o
   3   2   0     1649.35     1877.29     29.82 o
   4   2   0       60.95       60.86      4.56 o
   5   2   0     2359.08     2417.91     39.73 o
   6   2   0     2485.73     2614.18     61.99 o
   7   2   0      563.56      616.94     25.35 o
   8   2   0      632.39      608.81     27.50 o
   9   2   0        1.59      -10.43     10.43 o
 -10   3   0      527.03      644.64     31.78 o
  -9   3   0        7.30        8.00      7.43 o
  -8   3   0      385.18      434.28     20.62 o
  -7   3   0      345.39      322.14     14.35 o
  -6   3   0      136.52      144.67      9.19 o
  -5   3   0     6151.51     6017.24    106.77 o
  -4   3   0     6918.85     7031.98    121.63 o
  -3   3   0     3256.18     3565.05     52.31 o
  -2   3   0     1164.97     1335.44     21.56 o
  -1   3   0    14795.40    13764.69    315.28 o
   0   3   0       67.28       54.83      3.09 o
   1   3   0     5738.06     6163.46     94.67 o
   2   3   0      848.16      856.60     15.39 o
   3   3   0    11354.98    11744.83    163.22 o
   4   3   0      184.79      197.71      9.36 o
   5   3   0      625.96      664.82     15.69 o
   6   3   0     1281.09     1325.33     38.97 o
   7   3   0       23.21       28.46      8.86 o
   8   3   0      136.96      174.50     20.82 o
 -10   4   0        4.80        1.99      9.14 o
  -9   4   0      242.93      217.18     17.76 o
  -8   4   0     2474.80     2323.48     63.12 o
  -7   4   0     2435.27     2452.11     51.63 o
  -6   4   0      495.46      496.93     16.21 o
  -5   4   0     2184.00     2197.30     45.12 o
  -4   4   0      205.84      233.71     11.92 o
  -3   4   0      773.64      703.01     13.49 o
  -2   4   0     7880.35     8122.25    174.71 o
  -1   4   0     1003.14      966.74     18.15 o
   0   4   0     1332.75     1253.61     20.88 o
   1   4   0     2931.60     3072.63     50.03 o
   2   4   0      139.89      114.55      5.74 o
   3   4   0     6614.58     6901.43     98.73 o
   4   4   0     1318.81     1334.01     27.24 o
   5   4   0     1501.40     1427.85     36.36 o
   6   4   0     2705.22     2718.24     67.54 o
   7   4   0       31.66       19.73     10.42 o
   8   4   0     1789.50     1810.40    136.05 o
 -10   5   0      190.88      197.69     20.22 o
  -9   5   0       30.78       50.33      9.79 o
  -8   5   0      264.25      293.47     16.72 o
  -7   5   0      593.51      572.48     20.68 o
  -6   5   0      102.64      100.83      8.88 o
  -5   5   0       19.92       22.76      3.89 o
  -4   5   0     1058.72     1092.16     20.08 o
  -3   5   0       95.36      106.92      5.81 o
  -2   5   0     1186.40     1218.61     21.32 o
  -1   5   0     1954.03     1882.06     32.77 o
   0   5   0     5037.87     4737.51     69.62 o
   1   5   0     2433.94     2476.64     42.42 o
   2   5   0        4.45        3.56      3.30 o
   3   5   0     1277.35     1264.72     26.24 o
   4   5   0      353.63      352.21     12.46 o
   5   5   0      720.39      719.72     38.06 o
   6   5   0       90.20       95.42     14.41 o
   7   5   0      292.95      267.60     23.64 o
  -9   6   0      643.53      676.86     48.95 o
  -8   6   0     2782.34     2786.19     72.84 o
  -7   6   0      474.87      455.39     18.47 o
  -6   6   0        5.71        2.39      6.74 o
  -5   6   0      188.64      176.62      8.88 o
  -4   6   0      345.83      333.45     11.06 o
  -3   6   0      125.69      106.32      6.26 o
  -2   6   0     4767.02     4658.53     68.72 o
  -1   6   0      276.16      307.33      9.57 o
   0   6   0     6857.38     6819.08    107.76 o
   1   6   0     1595.06     1610.16     30.60 o
   2   6   0     1680.85     1644.48     31.90 o
   3   6   0      771.20      832.38     22.43 o
   4   6   0     3739.75     3765.68     73.32 o
   5   6   0      777.18      751.11     33.41 o
   6   6   0     1581.58     1547.59     56.79 o
   7   6   0       74.64       74.86     15.53 o
  -9   7   0        6.65       24.99      9.87 o
  -8   7   0     1287.93     1323.72     60.47 o
  -7   7   0      617.51      668.70     26.51 o
  -6   7   0       26.21       26.71      6.28 o
  -5   7   0     2034.23     1983.67     43.00 o
  -4   7   0       43.59       44.90      6.04 o
  -3   7   0      258.47      243.17      9.52 o
  -2   7   0    14639.80    14264.35    199.73 o
  -1   7   0      188.52      194.13      9.42 o
   0   7   0     1170.34     1126.44     29.83 o
   1   7   0     3323.99     3396.75     65.09 o
   2   7   0     2013.09     2003.58     42.84 o
   3   7   0      378.08      371.20     15.06 o
   4   7   0      298.89      300.37     14.37 o
   5   7   0      155.58      142.20     17.26 o
   6   7   0     1310.45     1217.64     49.52 o
  -9   8   0       15.66       14.95      9.03 o
  -8   8   0       39.40       36.37      9.94 o
  -7   8   0        6.71       11.82      6.90 o
  -6   8   0       64.26       94.03      9.29 o
  -5   8   0      177.55      175.73     10.79 o
  -4   8   0      375.57      373.09     14.27 o
  -3   8   0       41.18       44.41      6.01 o
  -2   8   0      173.74      212.98     10.55 o
  -1   8   0     1377.73     1356.40     38.66 o
   0   8   0       20.02       14.70      7.11 o
   1   8   0     1855.36     1824.80     45.38 o
   2   8   0      874.80      831.78     27.17 o
   3   8   0       45.76       44.19      7.64 o
   4   8   0      845.82      833.95     30.44 o
   5   8   0       34.58       19.33     16.88 o
  -8   9   0        1.49       12.19      8.43 o
  -7   9   0       60.57       89.08     14.52 o
  -6   9   0      210.89      239.03     18.23 o
  -5   9   0     1560.77     1588.40     37.85 o
  -4   9   0      883.67      871.38     24.51 o
  -3   9   0      103.16       95.15      8.50 o
  -2   9   0        6.64        3.31      4.62 o
  -1   9   0      841.24      857.95     23.77 o
   0   9   0      382.38      386.72     17.13 o
   1   9   0     1864.14     1816.54     46.88 o
   2   9   0      382.54      380.56     18.74 o
   3   9   0     1305.64     1376.51     86.19 o
   4   9   0     1081.53     1174.48     50.81 o
  -7  10   0      222.22      279.46     18.42 o
  -6  10   0      605.10      648.86     25.71 o
  -5  10   0      135.41      150.43     11.26 o
  -4  10   0     1545.91     1585.72     57.49 o
  -3  10   0     4048.11     4070.14     93.75 o
  -2  10   0     1465.53     1483.65     58.12 o
  -1  10   0       19.23       15.38      6.17 o
   0  10   0       96.45       96.46     10.44 o
   1  10   0     1810.67     1850.70     49.09 o
   2  10   0       70.87       86.93     11.47 o
   3  10   0      105.87       88.54     12.42 o
  -6  11   0       31.65       15.36      8.90 o
  -5  11   0      153.01      153.28     11.84 o
  -4  11   0      529.23      546.39     38.10 o
  -3  11   0      259.20      295.52     16.67 o
  -2  11   0      302.45      330.14     19.71 o
  -1  11   0      939.02      970.85     30.92 o
   0  11   0      738.59      782.72     27.58 o
   1  11   0      642.13      673.89     37.99 o
   2  11   0      102.48       97.85     12.58 o
  -4  12   0       57.79       71.52      9.11 o
  -3  12   0      116.32      119.76     10.96 o
  -2  12   0       89.17       99.49     11.16 o
  -1  12   0        3.39        5.35      6.58 o
   0 -12   1        9.68       17.36      7.51 o
   1 -12   1       58.27       76.52     10.70 o
   2 -12   1     2093.88     2182.99     48.18 o
   3 -12   1       35.59       38.23      7.95 o
   4 -12   1       34.30       33.32     13.55 o
   5 -12   1       51.71       54.42     10.70 o
  -2 -11   1     1368.10     1408.67     40.75 o
  -1 -11   1     4795.83     4856.64    105.51 o
   0 -11   1      291.34      312.67     15.30 o
   1 -11   1       72.74       80.94      8.47 o
   2 -11   1      337.55      345.71     22.06 o
   3 -11   1        6.74        6.55      5.39 o
   4 -11   1        5.75        8.23      5.39 o
   5 -11   1      119.23      108.88     10.01 o
   6 -11   1     1123.52     1114.88     31.19 o
   7 -11   1     1085.76      970.51     34.49 o
  -4 -10   1      206.78      202.88     16.44 o
  -3 -10   1      194.81      248.88     28.00 o
  -2 -10   1        3.11        7.54      6.41 o
  -1 -10   1       46.38       49.89      8.14 o
   0 -10   1      417.64      464.90     18.05 o
   1 -10   1      215.33      225.36     11.26 o
   2 -10   1       26.99       35.67      6.15 o
   3 -10   1      112.99      111.43     12.29 o
   4 -10   1       55.73       53.07     10.76 o
   5 -10   1      794.59      817.99     24.12 o
   6 -10   1      661.14      682.19     22.56 o
   7 -10   1      461.98      434.95     23.26 o
   8 -10   1      281.52      336.20     28.25 o
  -5  -9   1        1.78        5.38     10.56 o
  -4  -9   1      326.22      357.62     19.01 o
  -3  -9   1     1569.94     1549.58     55.18 o
  -2  -9   1       14.38       16.58      5.79 o
  -1  -9   1     2171.57     2267.19     47.74 o
   0  -9   1       45.15       44.34      7.30 o
   1  -9   1      917.76      907.68     23.32 o
   2  -9   1        5.95       13.50      4.52 o
   3  -9   1      187.20      185.78     12.12 o
   4  -9   1     1114.42     1089.51     27.50 o
   5  -9   1     2995.01     3031.29     61.59 o
   6  -9   1      116.02      103.34     11.92 o
   7  -9   1      382.06      381.15     20.34 o
   8  -9   1       24.91        3.42      7.42 o
  -6  -8   1      547.40      534.28     41.63 o
  -5  -8   1     3779.96     3556.68    104.46 o
  -4  -8   1      219.92      239.84     13.60 o
  -3  -8   1      269.94      289.90     13.86 o
  -2  -8   1       91.53       80.91      7.86 o
  -1  -8   1        3.68        3.24      4.08 o
   0  -8   1      134.63      147.10      7.82 o
   1  -8   1      948.26      982.96     23.66 o
   2  -8   1     1206.57     1275.58     28.86 o
   3  -8   1      430.51      415.98     15.69 o
   4  -8   1      663.71      668.67     19.13 o
   5  -8   1     7498.62     7463.33    135.05 o
   6  -8   1      191.67      175.55     19.28 o
   7  -8   1      639.70      596.62     24.73 o
   8  -8   1      332.74      326.78     20.45 o
   9  -8   1     1041.21     1089.17     52.61 o
  -6  -7   1      657.62      696.41     58.62 o
  -5  -7   1     1076.15     1122.64     45.20 o
  -4  -7   1        0.87        3.62      4.89 o
  -3  -7   1     6075.53     6274.26    133.32 o
  -2  -7   1       13.59       15.32      4.86 o
  -1  -7   1     3207.38     3208.05     60.76 o
   0  -7   1      520.57      503.46     11.98 o
   1  -7   1      489.14      525.57     18.45 o
   2  -7   1     9131.93     9287.59    213.16 o
   3  -7   1     3216.46     3203.13     60.74 o
   4  -7   1      272.52      250.96     10.79 o
   5  -7   1     3207.53     3225.77     63.49 o
   6  -7   1        9.70       -2.83      5.07 o
   7  -7   1      402.99      375.15     22.50 o
   8  -7   1       20.68       17.16      8.38 o
   9  -7   1       10.29       -5.96      7.68 o
  -7  -6   1      643.82      644.47     34.21 o
  -6  -6   1     1001.86      990.58     41.34 o
  -5  -6   1      375.06      388.57     16.10 o
  -4  -6   1     1258.17     1276.00     30.80 o
  -3  -6   1       22.00       26.84      5.24 o
  -2  -6   1      386.75      419.16     12.20 o
  -1  -6   1      161.88      167.43      6.73 o
   0  -6   1      905.20      893.30     15.34 o
   1  -6   1      219.06      244.64      8.24 o
   2  -6   1      111.29      138.21      5.50 o
   3  -6   1      113.59       91.22      5.40 o
   4  -6   1       40.33       40.22      4.78 o
   5  -6   1     2458.63     2347.05     48.66 o
   6  -6   1       10.95        5.64      4.84 o
   7  -6   1       81.80       69.84     16.98 o
   8  -6   1      473.36      424.81     22.92 o
   9  -6   1      136.14       98.79     14.76 o
  -8  -5   1      197.30      228.48     23.59 o
  -7  -5   1      276.18      318.62     24.55 o
  -6  -5   1       72.15       57.88     11.97 o
  -5  -5   1     2125.44     2086.61     64.37 o
  -4  -5   1      865.50      849.08     20.12 o
  -3  -5   1     2354.40     2398.20     42.38 o
  -2  -5   1     2037.40     2107.13     36.82 o
  -1  -5   1      350.91      382.66      9.90 o
   0  -5   1     8747.73     9338.79    131.44 o
   1  -5   1      115.48      122.10      5.60 o
   2  -5   1     1021.87      989.65     18.88 o
   3  -5   1     7963.60     8015.25    124.29 o
   4  -5   1     3853.92     3814.72     63.22 o
   5  -5   1     4430.14     4436.10     73.54 o
   6  -5   1      171.41      172.71     10.82 o
   7  -5   1      273.84      269.14     14.44 o
   8  -5   1     4813.82     4784.47    174.38 o
   9  -5   1       83.57       74.16     12.89 o
  10  -5   1        3.45        1.61      9.47 o
  -8  -4   1      680.46      667.86     35.88 o
  -7  -4   1      750.04      711.19     34.35 o
  -6  -4   1      823.22      861.25     51.36 o
  -5  -4   1      159.20      151.16      9.20 o
  -4  -4   1     4958.85     4880.36     79.88 o
  -3  -4   1     6555.27     6802.81    106.71 o
  -2  -4   1     2111.45     1952.96     33.57 o
  -1  -4   1     1315.79     1283.27     22.55 o
   0  -4   1     2793.04     2498.62     33.90 o
   1  -4   1     1471.06     1292.06     18.62 o
   2  -4   1     1868.52     2058.15     34.12 o
   3  -4   1       17.29       10.76      2.61 o
   4  -4   1      367.61      370.61     10.39 o
   5  -4   1     1177.93     1099.36     23.44 o
   6  -4   1     1847.95     1816.78     40.10 o
   7  -4   1     1448.23     1397.17     39.78 o
   8  -4   1     1047.44      999.31     33.72 o
   9  -4   1      561.68      516.40     35.95 o
  10  -4   1      465.53      514.46     27.97 o
  -8  -3   1      437.52      397.72     28.16 o
  -7  -3   1       16.43       11.82     10.11 o
  -6  -3   1       63.59       78.72      7.98 o
  -5  -3   1      184.76      183.77     12.59 o
  -4  -3   1      332.31      358.57     14.36 o
  -3  -3   1     5029.87     5200.34     74.76 o
  -2  -3   1      105.65      127.76      5.07 o
  -1  -3   1    10728.49    11335.80    170.27 o
   0  -3   1     2339.94     2655.07     42.43 o
   1  -3   1    15943.55    14830.63    376.31 o
   2  -3   1      170.86      221.12      6.10 o
   3  -3   1    18964.51    20294.39    431.53 o
   4  -3   1     1241.90     1243.92     26.04 o
   5  -3   1     4206.86     4398.42     79.93 o
   6  -3   1      344.73      342.92     23.40 o
   7  -3   1        1.12        2.68      5.51 o
   8  -3   1      384.04      388.13     20.70 o
   9  -3   1        6.10       16.18     11.14 o
  10  -3   1      116.76       99.19     14.42 o
  -9  -2   1        5.87       11.66     12.10 o
  -8  -2   1       14.36       18.79     10.10 o
  -7  -2   1        2.08        3.90      5.04 o
  -6  -2   1      546.04      568.43     27.33 o
  -5  -2   1      283.87      250.69      8.89 o
  -4  -2   1       48.47       73.78      5.13 o
  -3  -2   1     1000.15      935.86     16.69 o
  -2  -2   1     8594.60     8238.17    125.65 o
  -1  -2   1      481.37      549.37     11.60 o
   0  -2   1     3338.20     3307.66     58.98 o
   1  -2   1     1184.35     1390.59     18.90 o
   2  -2   1     3954.01     4026.24     68.78 o
   3  -2   1     9692.68    10278.31    173.04 o
   4  -2   1       46.75       47.46      7.40 o
   5  -2   1      822.13      819.49     20.76 o
   6  -2   1       26.87       20.83      5.30 o
   7  -2   1      294.84      313.29     15.73 o
   8  -2   1       38.07       45.73      7.91 o
   9  -2   1      326.66      320.23     21.06 o
  10  -2   1       36.62        5.28      8.06 o
  -9  -1   1        1.13        6.12      8.36 o
  -8  -1   1      849.02      855.81     31.93 o
  -7  -1   1      693.71      670.09     17.29 o
  -6  -1   1      776.54      707.82     16.70 o
  -5  -1   1    16043.68    16296.03    208.90 o
  -4  -1   1     4533.54     4799.41     77.25 o
  -3  -1   1     9735.74     9693.38    148.11 o
  -2  -1   1      241.64      252.37      6.56 o
  -1  -1   1      205.09      251.22      7.00 o
   0  -1   1     2821.14     2846.44    106.27 o
   1  -1   1       58.09       22.48      2.17 o
   2  -1   1     2106.76     2135.72     43.88 o
   3  -1   1    11825.48    12442.17    208.92 o
   4  -1   1     2651.52     2581.85     58.06 o
   5  -1   1     1863.36     1881.37     38.99 o
   6  -1   1     1959.27     1929.37     41.69 o
   7  -1   1      190.26      194.64     12.03 o
   8  -1   1       11.81        2.64      5.19 o
   9  -1   1     2197.65     2336.25     62.49 o
  -9   0   1       27.45       12.22      8.85 o
  -8   0   1     2039.87     2113.15     39.49 o
  -7   0   1       33.13       22.12      5.28 o
  -6   0   1     1611.54     1622.92     36.50 o
  -5   0   1     4130.16     4321.95     79.34 o
  -4   0   1      997.41     1002.52     22.57 o
  -3   0   1      776.91      946.73     29.31 o
  -2   0   1      173.46      164.72      5.83 o
  -1   0   1     1446.21     1357.10     24.12 o
   1   0   1     2118.48     2552.38     65.48 o
   2   0   1       60.49       14.34      3.02 o
   3   0   1      224.92      350.16     10.43 o
   4   0   1       25.68       14.81      4.69 o
   5   0   1      492.17      463.72     11.76 o
   6   0   1      889.99      859.14     21.30 o
   7   0   1      166.66      163.79     10.18 o
   8   0   1     1880.57     1918.76     46.16 o
   9   0   1       57.96       67.91     12.81 o
 -10   1   1        3.11       10.61      9.42 o
  -9   1   1        2.20        7.70      7.20 o
  -8   1   1        2.46        4.41      5.77 o
  -7   1   1     1608.66     1591.46     39.50 o
  -6   1   1     2140.33     2149.24     45.24 o
  -5   1   1     1460.20     1472.73     32.01 o
  -4   1   1     1766.94     1696.80     34.18 o
  -3   1   1       54.87       69.06      4.53 o
  -2   1   1    10117.40    10635.88    280.10 o
  -1   1   1       84.27      110.64      3.71 o
   0   1   1     2086.23     2286.69     35.87 o
   1   1   1     2121.20     2288.79     36.34 o
   2   1   1      938.72      888.96     25.96 o
   3   1   1       45.91       55.46      3.45 o
   4   1   1      695.09      738.27     18.83 o
   5   1   1      577.49      559.91     21.26 o
   6   1   1       70.66       77.29      8.24 o
   7   1   1     1381.74     1463.65     36.66 o
   8   1   1       66.56       55.15     10.91 o
   9   1   1      384.01      415.34     25.20 o
 -10   2   1      748.74      671.13     40.47 o
  -9   2   1      135.67      119.32     14.61 o
  -8   2   1     1736.86     1680.35     51.14 o
  -7   2   1       20.38       30.51      6.22 o
  -6   2   1       94.03       80.91      7.55 o
  -5   2   1     3540.10     3597.10     77.18 o
  -4   2   1     2873.83     3081.46     57.06 o
  -3   2   1      552.75      566.11     13.88 o
  -2   2   1    12360.93    12376.54    276.92 o
  -1   2   1     1269.80     1345.14     21.07 o
   0   2   1     8505.40     7724.52    207.35 o
   1   2   1    20823.41    20551.70    606.70 o
   2   2   1      335.74      392.50      9.66 o
   3   2   1     2810.23     2830.34     43.06 o
   4   2   1     3010.74     2838.86     46.32 o
   5   2   1       14.05       25.91      4.21 o
   6   2   1     9929.90    10171.48    206.34 o
   7   2   1       15.68       16.28      7.78 o
   8   2   1       93.77       85.34     12.96 o
   9   2   1     1290.61     1372.53     47.43 o
 -10   3   1       94.84       75.58     13.35 o
  -9   3   1      206.34      245.07     18.92 o
  -8   3   1      139.55      152.52     11.82 o
  -7   3   1      241.53      239.22     12.66 o
  -6   3   1     4068.66     3955.66     75.01 o
  -5   3   1     2709.45     2715.21     60.49 o
  -4   3   1      682.17      681.23     20.80 o
  -3   3   1       38.64       30.51      3.10 o
  -2   3   1      839.21      571.78     11.29 o
  -1   3   1      110.09      120.92      4.36 o
   0   3   1        1.32        0.17      2.19 o
   1   3   1     9588.86     9590.99    132.79 o
   2   3   1     7053.02     7336.03    103.55 o
   3   3   1     4374.57     4314.48     63.84 o
   4   3   1        9.48        9.36      3.32 o
   5   3   1      318.21      329.72     17.15 o
   6   3   1        1.29       -1.01      6.06 o
   7   3   1       16.81        4.29      7.63 o
   8   3   1      546.87      571.09     35.80 o
 -10   4   1     1209.94     1266.97     44.55 o
  -9   4   1      140.24      122.74     20.90 o
  -8   4   1      119.15      137.92     13.70 o
  -7   4   1      823.48      862.89     24.61 o
  -6   4   1     1261.51     1207.29     29.12 o
  -5   4   1     4246.04     4171.29     63.77 o
  -4   4   1      663.54      666.41     14.29 o
  -3   4   1     3067.15     3043.43     45.99 o
  -2   4   1     7082.24     7169.83     93.73 o
  -1   4   1     2706.74     2490.28     37.78 o
   0   4   1      815.08      817.51     19.09 o
   1   4   1       69.18       87.43      6.53 o
   2   4   1     3949.40     3782.45     56.32 o
   3   4   1      578.00      637.34     14.30 o
   4   4   1      303.76      325.68     10.43 o
   5   4   1       60.95       52.06      8.74 o
   6   4   1      321.63      299.04     18.32 o
   7   4   1       29.94       31.72     11.35 o
   8   4   1        0.53       -4.97     10.75 o
  -9   5   1        3.54       -4.04      6.62 o
  -8   5   1      112.34      102.76     11.15 o
  -7   5   1      315.05      307.90     15.54 o
  -6   5   1        4.93        2.50      3.77 o
  -5   5   1     1408.30     1407.59     26.06 o
  -4   5   1       91.97       66.23      4.86 o
  -3   5   1     1518.39     1543.56     26.06 o
  -2   5   1     1014.21     1101.01     20.16 o
  -1   5   1      736.44      803.91     17.66 o
   0   5   1     5648.75     5468.24     96.68 o
   1   5   1     2305.01     2219.55     44.15 o
   2   5   1     8428.43     8382.35    131.52 o
   3   5   1     1386.49     1386.42     28.41 o
   4   5   1        1.15        1.75      3.74 o
   5   5   1     1256.42     1271.71     60.38 o
   6   5   1       58.44       52.44     12.58 o
   7   5   1      747.82      729.80     37.36 o
  -9   6   1       90.45      107.32     27.12 o
  -8   6   1      285.19      297.89     19.60 o
  -7   6   1     5516.22     5354.69    104.25 o
  -6   6   1     1615.86     1657.85     45.09 o
  -5   6   1     1454.35     1382.27     29.15 o
  -4   6   1     2016.52     2082.13     38.96 o
  -3   6   1     5197.19     5122.81     83.59 o
  -2   6   1     9588.62     9764.12    138.99 o
  -1   6   1      208.25      185.93      9.53 o
   0   6   1     1357.35     1344.67     44.35 o
   1   6   1     2229.68     2269.91     46.16 o
   2   6   1      213.06      218.33     11.40 o
   3   6   1        0.46       -1.10      4.33 o
   4   6   1     3036.30     2974.84     70.55 o
   5   6   1        5.33        5.93      7.72 o
   6   6   1       42.66       49.93     12.96 o
   7   6   1     1541.19     1467.56     87.85 o
  -9   7   1       29.51       33.84     10.96 o
  -8   7   1       57.24       73.23     11.83 o
  -7   7   1      723.72      617.88     25.40 o
  -6   7   1      911.56      837.99     24.75 o
  -5   7   1       11.93        9.45      4.86 o
  -4   7   1     1005.74     1001.56     23.10 o
  -3   7   1      690.97      729.64     20.64 o
  -2   7   1     1107.05     1158.10     24.90 o
  -1   7   1     1814.25     1823.77     35.17 o
   0   7   1        3.85        6.50      5.37 o
   1   7   1     1036.17      987.08     31.20 o
   2   7   1       16.17        0.70      8.58 o
   3   7   1       18.25       19.45     12.95 o
   4   7   1      262.34      233.99     41.71 o
   5   7   1      336.44      342.49     25.52 o
   6   7   1      241.14      260.79     34.77 o
  -9   8   1      476.24      548.21     28.40 o
  -8   8   1       25.87       52.25     10.54 o
  -7   8   1      240.66      258.25     17.67 o
  -6   8   1      148.11      117.62     12.06 o
  -5   8   1      597.70      563.33     19.24 o
  -4   8   1     1062.03     1195.53     30.28 o
  -3   8   1       28.64       28.91      5.84 o
  -2   8   1     2732.12     2645.43     54.48 o
  -1   8   1      444.76      475.86     19.15 o
   0   8   1      143.77      127.71     11.11 o
   1   8   1     3484.91     3336.92     76.49 o
   2   8   1      103.75      109.38     12.78 o
   3   8   1       39.03       59.65     10.30 o
   4   8   1      418.45      413.08     39.99 o
   5   8   1      305.40      270.64     24.99 o
  -8   9   1      629.34      552.67     26.94 o
  -7   9   1     2727.41     2745.55     71.21 o
  -6   9   1     1239.08     1192.03     37.99 o
  -5   9   1      790.48      800.42     24.47 o
  -4   9   1     1886.33     1896.76     61.14 o
  -3   9   1        3.88        0.92      4.91 o
  -2   9   1      621.35      638.41     20.69 o
  -1   9   1     1271.63     1300.32     37.21 o
   0   9   1     1808.67     1832.92     48.29 o
   1   9   1      949.60      986.35     41.03 o
   2   9   1      180.68      194.52     15.34 o
   3   9   1      101.22       75.05     14.34 o
   4   9   1      529.02      602.38     33.89 o
  -7  10   1       18.58       12.51     16.43 o
  -6  10   1      231.78      237.11     25.08 o
  -5  10   1      431.29      425.48     18.28 o
  -4  10   1      787.72      808.36     25.10 o
  -3  10   1        6.55        5.66      5.39 o
  -2  10   1       41.29       21.95     10.38 o
  -1  10   1     1402.10     1465.73     41.72 o
   0  10   1     1419.92     1604.27     58.62 o
   1  10   1        5.43       -5.49      6.51 o
   2  10   1      249.78      227.01     17.43 o
   3  10   1       15.31       14.18     17.88 o
  -6  11   1       49.20       49.88     12.50 o
  -5  11   1      187.82      174.20     17.77 o
  -4  11   1      655.44      658.59     25.98 o
  -3  11   1       17.75        2.38      5.75 o
  -2  11   1       59.71       73.68     10.96 o
  -1  11   1      155.23      154.81     13.87 o
   0  11   1       46.57       50.16      9.94 o
   1  11   1      409.21      418.74     22.30 o
  -3  12   1        1.27       -6.45      6.45 o
  -2  12   1      486.16      534.97     24.11 o
  -1 -12   2      437.02      415.07     29.30 o
   0 -12   2       61.10       67.92     12.95 o
   1 -12   2      876.03      936.64     37.36 o
   2 -12   2     4260.59     4327.88     99.98 o
   3 -12   2       75.56       87.78     11.27 o
   4 -12   2       29.36       51.13      6.41 o
   5 -12   2     2033.76     2126.19     47.09 o
   6 -12   2      140.54      136.24     11.03 o
  -2 -11   2     1063.15     1089.77     31.87 o
  -1 -11   2      378.88      360.57     24.53 o
   0 -11   2      122.59      134.05      8.35 o
   1 -11   2      311.18      316.97     17.18 o
   2 -11   2      560.82      559.69     16.45 o
   3 -11   2       39.80       52.97      6.01 o
   4 -11   2      269.03      301.15     26.36 o
   5 -11   2       42.67       46.73      6.98 o
   6 -11   2        8.57        7.47      6.32 o
   7 -11   2      105.74       90.11     14.06 o
  -4 -10   2      891.41      951.17     37.05 o
  -3 -10   2       31.14       25.31      8.69 o
  -2 -10   2      399.57      412.24     15.87 o
  -1 -10   2       32.91       33.41      5.63 o
   0 -10   2     1035.04     1069.28     28.03 o
   1 -10   2       85.07       88.65     12.20 o
   2 -10   2      660.80      679.34     19.41 o
   3 -10   2     1160.82     1126.20     27.08 o
   4 -10   2      411.24      408.87     14.65 o
   5 -10   2       82.82       83.50      8.03 o
   6 -10   2       39.44       28.30      7.61 o
   7 -10   2       95.59      108.86     12.40 o
   8 -10   2      737.87      705.54     43.18 o
  -5  -9   2      172.42      169.93     15.57 o
  -4  -9   2        1.77        2.05      6.11 o
  -3  -9   2     1230.48     1263.05     37.97 o
  -2  -9   2       87.39      112.81      8.68 o
  -1  -9   2       84.15       98.18      7.38 o
   0  -9   2     5505.51     5284.51     87.61 o
   1  -9   2      537.14      553.44     15.48 o
   2  -9   2     1054.69     1063.57     24.63 o
   3  -9   2       57.12       54.82      5.77 o
   4  -9   2     1628.54     1597.90     52.14 o
   5  -9   2     2054.19     1957.17     42.64 o
   6  -9   2      396.00      455.62     34.00 o
   7  -9   2      229.60      250.13     16.66 o
   8  -9   2      788.67      782.61     30.77 o
  -6  -8   2     2133.31     2222.83     73.82 o
  -5  -8   2      367.72      363.02     17.08 o
  -4  -8   2       35.68       53.93      8.00 o
  -3  -8   2     1421.25     1478.20     37.53 o
  -2  -8   2       90.25       89.18      7.50 o
  -1  -8   2      141.17      146.15      7.87 o
   0  -8   2     7333.39     7221.30    104.32 o
   1  -8   2     1768.35     1670.80     27.95 o
   2  -8   2      349.20      366.91     14.05 o
   3  -8   2      947.11      949.68     25.14 o
   4  -8   2       17.50       15.90      4.28 o
   5  -8   2      189.10      195.38     10.50 o
   6  -8   2      455.51      396.29     18.33 o
   7  -8   2      519.81      476.14     36.89 o
   8  -8   2      796.59      737.43     30.57 o
   9  -8   2       18.09       19.01      9.45 o
  -6  -7   2      467.57      429.41     46.88 o
  -5  -7   2        5.25        6.62      5.54 o
  -4  -7   2      111.60      114.14      9.25 o
  -3  -7   2       44.95       52.58      8.20 o
  -2  -7   2     1934.01     1988.99     40.71 o
  -1  -7   2      225.57      243.23      8.03 o
   0  -7   2       12.10       24.04      4.23 o
   1  -7   2      207.26      235.17      9.25 o
   2  -7   2      192.45      202.44      7.08 o
   3  -7   2      170.39      180.17      9.49 o
   4  -7   2        3.79        9.21      3.79 o
   5  -7   2     3527.11     3308.22     75.69 o
   6  -7   2      882.48      862.43     28.58 o
   7  -7   2        8.21        0.68      5.90 o
   8  -7   2       83.70       93.83     14.03 o
   9  -7   2       16.21       24.20      9.58 o
  -7  -6   2      265.82      277.87     23.49 o
  -6  -6   2       27.27       35.27      8.40 o
  -5  -6   2      146.82      147.86     14.75 o
  -4  -6   2      741.04      756.97     21.32 o
  -3  -6   2       70.05       64.37      7.51 o
  -2  -6   2     2505.61     2551.94     43.46 o
  -1  -6   2     4314.34     4339.85     68.55 o
   0  -6   2     2744.49     2969.31     40.39 o
   1  -6   2    11271.50    11150.82    250.16 o
   2  -6   2     2468.37     2386.70     33.70 o
   3  -6   2     2085.12     2065.74     32.52 o
   4  -6   2        7.20        7.31      3.08 o
   5  -6   2      627.45      622.35     21.82 o
   6  -6   2     3478.20     3215.52     97.66 o
   7  -6   2      314.31      253.82     16.63 o
   8  -6   2       74.35       67.30     11.39 o
   9  -6   2       31.36       23.00      9.86 o
  -8  -5   2      800.05      816.87     73.65 o
  -7  -5   2     1170.24     1161.14     52.89 o
  -6  -5   2      333.94      360.07     23.18 o
  -5  -5   2     1817.88     1812.87     40.30 o
  -4  -5   2      118.53      136.23      8.59 o
  -3  -5   2    12658.09    13017.23    198.91 o
  -2  -5   2       49.06       47.86      3.94 o
  -1  -5   2       11.36        8.49      2.13 o
   0  -5   2     3045.98     2888.11     46.96 o
   1  -5   2     1541.17     1497.84     25.86 o
   2  -5   2      183.71      170.27      7.50 o
   3  -5   2    18043.73    18370.04    277.11 o
   4  -5   2      793.64      792.60     19.88 o
   5  -5   2        1.98       -0.84      3.73 o
   6  -5   2     3258.49     3271.07     66.34 o
   7  -5   2      345.24      335.61     20.77 o
   8  -5   2     1992.97     2031.51     63.70 o
   9  -5   2      176.33      194.63     18.88 o
  10  -5   2       68.41      118.02     16.91 o
  -8  -4   2      195.86      199.21     36.99 o
  -7  -4   2      855.93      819.06     36.90 o
  -6  -4   2       67.56       89.29     10.08 o
  -5  -4   2      123.36      129.48     10.22 o
  -4  -4   2     3663.08     3614.45     71.72 o
  -3  -4   2      548.22      584.29     13.87 o
  -2  -4   2     3607.34     3543.80     56.69 o
  -1  -4   2     1748.54     1746.33     24.55 o
   0  -4   2     1432.14     1096.88     21.66 o
   1  -4   2       20.39       34.95      2.95 o
   2  -4   2      577.11      605.43     10.75 o
   3  -4   2     2787.78     2986.44     55.47 o
   4  -4   2     1206.64     1185.68     26.68 o
   5  -4   2      932.12      911.35     27.71 o
   6  -4   2      426.56      396.05     22.52 o
   7  -4   2      178.68      171.08     13.05 o
   8  -4   2     1160.83     1179.88     50.94 o
   9  -4   2      250.39      254.33     20.93 o
  10  -4   2       82.48      116.40     19.22 o
  -9  -3   2       81.84       80.75     16.92 o
  -8  -3   2     1069.20     1042.25     44.91 o
  -7  -3   2     1776.03     1999.01     62.47 o
  -6  -3   2       83.76       85.61      8.46 o
  -5  -3   2     2312.84     2284.61     46.18 o
  -4  -3   2      592.37      576.38     13.12 o
  -3  -3   2     7450.18     7670.87    133.80 o
  -2  -3   2     2062.31     2174.46     40.49 o
  -1  -3   2       93.93       45.79      3.58 o
   0  -3   2     9855.55     9924.23    254.88 o
   1  -3   2     9336.35     9964.42    127.73 o
   2  -3   2       10.04        9.53      1.94 o
   3  -3   2     1045.71     1230.04     26.05 o
   4  -3   2        2.56        4.42      2.81 o
   5  -3   2      182.99      182.87      8.81 o
   6  -3   2      269.64      293.13     17.22 o
   7  -3   2       10.35        9.53      5.11 o
   8  -3   2      199.52      208.42     16.04 o
   9  -3   2     2201.03     2178.15     61.12 o
  10  -3   2      209.50      184.37     16.29 o
  -9  -2   2      202.27      150.06     21.21 o
  -8  -2   2     3127.12     3259.93     80.94 o
  -7  -2   2      313.58      323.44     16.19 o
  -6  -2   2      649.30      686.19     27.41 o
  -5  -2   2      457.68      478.28     18.40 o
  -4  -2   2      138.82      137.71      6.59 o
  -3  -2   2     2333.52     2417.01     40.48 o
  -2  -2   2     5884.53     5919.06    102.64 o
  -1  -2   2    17888.28    17193.76    556.47 o
   0  -2   2     3072.36     3455.73     91.72 o
   1  -2   2      673.21      913.21     12.19 o
   2  -2   2    19738.61    21014.67    390.60 o
   3  -2   2      126.82      136.99      7.37 o
   4  -2   2      657.78      740.51     22.20 o
   5  -2   2     2106.37     2127.85     43.03 o
   6  -2   2     7094.99     7049.76    126.10 o
   7  -2   2     2421.80     2395.72     51.38 o
   8  -2   2        3.94       -5.35      5.35 o
   9  -2   2      736.69      748.89     37.01 o
  -9  -1   2      273.58      245.67     19.71 o
  -8  -1   2      369.66      433.69     20.05 o
  -7  -1   2      223.48      244.67     10.59 o
  -6  -1   2       11.55        8.56      4.22 o
  -5  -1   2     3861.60     3916.83     59.76 o
  -4  -1   2     3222.48     3268.06     61.40 o
  -3  -1   2        2.28        5.33      2.31 o
  -2  -1   2    15048.24    16274.57    221.67 o
  -1  -1   2      311.18      249.09      6.06 o
   0  -1   2        7.64        7.05      1.49 o
   1  -1   2        8.00       10.81      1.79 o
   2  -1   2     2857.96     3110.79     48.69 o
   3  -1   2     4618.25     4484.58     77.94 o
   4  -1   2     1153.24     1160.98     25.59 o
   5  -1   2     5402.22     5453.08     98.39 o
   6  -1   2     3578.22     3459.13     67.58 o
   7  -1   2      291.12      275.74     12.61 o
   8  -1   2       98.56      103.49      9.39 o
   9  -1   2      731.00      823.24     33.48 o
  -9   0   2      126.40      166.23     18.76 o
  -8   0   2       56.96       60.09      8.70 o
  -7   0   2     1661.96     1601.03     34.16 o
  -6   0   2      248.86      214.00     12.88 o
  -5   0   2      106.32      119.64      7.84 o
  -4   0   2      902.43      886.15     20.70 o
  -3   0   2      964.35      935.30     20.15 o
  -2   0   2        9.31       13.71      2.26 o
  -1   0   2     1360.78     1351.16     25.68 o
   0   0   2       46.02       63.90      4.84 o
   1   0   2     4265.05     4890.38     83.72 o
   2   0   2     3072.90     2756.55     49.63 o
   3   0   2     1228.80     1209.29     25.30 o
   4   0   2     9330.03     9232.80    142.09 o
   5   0   2     3785.93     3943.61     65.57 o
   6   0   2     2597.73     2623.06     48.30 o
   7   0   2      125.57      157.54     11.68 o
   8   0   2       94.51       93.96     10.64 o
   9   0   2        8.49        0.72     12.13 o
  -9   1   2      200.09      187.00     14.60 o
  -8   1   2       14.35       27.24      6.95 o
  -7   1   2      433.79      369.08     15.79 o
  -6   1   2      339.30      320.11     13.41 o
  -5   1   2     7325.55     7274.11    127.94 o
  -4   1   2     7339.58     7681.52    173.39 o
  -3   1   2      223.05      210.95      8.94 o
  -2   1   2    10037.08    10052.58    169.21 o
  -1   1   2      453.57      498.75     13.42 o
   0   1   2     2300.93     2034.75     37.63 o
   1   1   2    32049.88    30157.84   1512.13 o
   2   1   2     3366.33     3522.16     63.15 o
   3   1   2     8535.51     8680.30    149.12 o
   4   1   2     2587.41     2693.39     46.63 o
   5   1   2     2823.67     2807.62     56.13 o
   6   1   2        3.58        1.70      5.23 o
   7   1   2      716.69      687.20     23.08 o
   8   1   2       31.66       45.92     10.86 o
   9   1   2      832.45      811.04     36.70 o
 -10   2   2      551.14      563.02     37.17 o
  -9   2   2     2176.36     2351.22     54.98 o
  -8   2   2     1641.08     1807.19     43.33 o
  -7   2   2     1277.78     1319.88     32.96 o
  -6   2   2      743.77      709.53     20.64 o
  -5   2   2     9771.17     9808.17    227.62 o
  -4   2   2     1120.60     1146.26     25.48 o
  -3   2   2        6.16        7.13      3.88 o
  -2   2   2     2691.07     2389.15     36.07 o
  -1   2   2      611.68      621.29     12.62 o
   0   2   2     5197.58     4764.06     89.07 o
   1   2   2     2005.28     2032.16     38.36 o
   2   2   2     5491.83     5993.81     93.16 o
   3   2   2     5959.02     5971.51    105.79 o
   4   2   2     1611.98     1578.98     30.93 o
   5   2   2     5050.83     4868.28    108.36 o
   6   2   2      193.20      187.08     12.84 o
   7   2   2      201.59      184.63     15.82 o
   8   2   2        6.29       -7.25     10.28 o
 -10   3   2      347.32      379.23     24.59 o
  -9   3   2      133.78      134.54     15.09 o
  -8   3   2      819.95      831.78     25.96 o
  -7   3   2     1235.15     1222.36     31.40 o
  -6   3   2     1337.08     1242.40     31.42 o
  -5   3   2     1609.18     1504.53     34.49 o
  -4   3   2       24.20       11.72      3.27 o
  -3   3   2     2335.82     2557.62     39.57 o
  -2   3   2     1139.62     1322.76     26.74 o
  -1   3   2      353.06      355.21      9.22 o
   0   3   2     1828.42     1695.72     30.11 o
   1   3   2    13007.94    13265.96    213.88 o
   2   3   2      780.18      731.05     18.80 o
   3   3   2      348.49      337.18     24.68 o
   4   3   2      503.73      551.71     16.05 o
   5   3   2      116.82      117.55      9.81 o
   6   3   2     1469.24     1442.49     42.97 o
   7   3   2        7.76       -5.33      6.63 o
   8   3   2      189.86      183.17     25.74 o
  -9   4   2      676.66      814.35     32.49 o
  -8   4   2      122.21      124.17     13.33 o
  -7   4   2     1480.84     1501.68     39.32 o
  -6   4   2       11.02        8.52      8.39 o
  -5   4   2      301.25      278.72     11.55 o
  -4   4   2     1337.77     1382.67     27.10 o
  -3   4   2     5966.15     6214.85     89.64 o
  -2   4   2    15012.39    14896.70    207.07 o
  -1   4   2     1225.32     1179.38     20.88 o
   0   4   2      220.24      268.83     11.32 o
   1   4   2       67.41       75.30      5.69 o
   2   4   2      789.76      780.65     18.17 o
   3   4   2       41.91       43.86      5.44 o
   4   4   2     2625.94     2651.23     48.48 o
   5   4   2      279.69      244.73     16.07 o
   6   4   2      614.99      655.62     27.30 o
   7   4   2     2294.96     2278.41     77.05 o
   8   4   2      457.46      398.64     30.80 o
  -9   5   2       17.62       30.33     11.62 o
  -8   5   2       98.33       88.02     10.69 o
  -7   5   2      157.16      137.92     11.50 o
  -6   5   2     2172.44     2174.60     42.14 o
  -5   5   2     1011.57      966.41     20.17 o
  -4   5   2       22.33       23.69      3.94 o
  -3   5   2     3007.09     2934.29     45.89 o
  -2   5   2     1259.28     1317.61     25.58 o
  -1   5   2     3809.38     3645.82     55.37 o
   0   5   2     5792.47     5412.45     86.19 o
   1   5   2       46.05       29.58      5.08 o
   2   5   2     1672.92     1623.98     31.86 o
   3   5   2      294.59      339.05     14.61 o
   4   5   2     4858.00     5029.53    111.08 o
   5   5   2       19.64       20.35      8.40 o
   6   5   2       11.61        2.53      9.12 o
   7   5   2     1264.59     1266.91     52.92 o
  -9   6   2       10.10       12.75     10.51 o
  -8   6   2       52.06       32.28      8.40 o
  -7   6   2       71.48       87.59      9.79 o
  -6   6   2      451.57      424.86     17.00 o
  -5   6   2      233.95      267.22     11.42 o
  -4   6   2     9750.96     9621.13    152.19 o
  -3   6   2      133.46      126.35      7.59 o
  -2   6   2      997.74     1050.08     23.16 o
  -1   6   2      761.05      759.84     21.26 o
   0   6   2     5380.51     4889.82    103.02 o
   1   6   2      200.28      175.40     13.35 o
   2   6   2      201.89      208.65     12.08 o
   3   6   2     1110.61     1127.80     30.21 o
   4   6   2     2470.20     2325.40     74.10 o
   5   6   2      116.01      101.50     15.81 o
   6   6   2       56.46       37.53     13.51 o
  -9   7   2       30.75       19.85     11.62 o
  -8   7   2      293.87      293.58     19.84 o
  -7   7   2      931.93      956.81     40.95 o
  -6   7   2       76.99       82.12     17.73 o
  -5   7   2      177.52      170.40      9.96 o
  -4   7   2      361.41      420.77     14.06 o
  -3   7   2       15.02       22.14      4.65 o
  -2   7   2        6.27       12.30      4.28 o
  -1   7   2        5.37        7.63      4.79 o
   0   7   2      720.37      669.90     23.92 o
   1   7   2      407.12      415.12     19.09 o
   2   7   2       36.52       37.04      8.20 o
   3   7   2     1065.12     1086.09     35.88 o
   4   7   2        1.01        9.37      9.99 o
   5   7   2       47.82       58.88     14.54 o
   6   7   2     1126.62     1128.74     50.94 o
  -8   8   2        0.65       16.70     10.53 o
  -7   8   2     3947.05     3838.91    139.57 o
  -6   8   2     1035.08     1048.53     34.48 o
  -5   8   2      409.23      410.11     19.64 o
  -4   8   2     2761.77     2874.96     63.84 o
  -3   8   2      349.91      331.70     14.61 o
  -2   8   2      305.81      318.84     14.40 o
  -1   8   2     3925.96     3769.10     85.33 o
   0   8   2       41.25       34.58     17.29 o
   1   8   2      587.56      586.77     23.95 o
   2   8   2     2747.43     2752.07    101.51 o
   3   8   2     3703.78     3811.25    111.21 o
   4   8   2      955.93      886.33     75.79 o
   5   8   2       56.93       66.00     16.50 o
  -8   9   2      185.64      203.88     22.27 o
  -7   9   2      818.98      896.25     62.10 o
  -6   9   2       34.45       34.76     15.89 o
  -5   9   2     1734.04     1821.31     61.83 o
  -4   9   2       20.00       19.22      6.25 o
  -3   9   2       44.81       43.17     10.69 o
  -2   9   2       79.14       85.80     11.82 o
  -1   9   2      122.24      119.59     12.23 o
   0   9   2      428.10      438.92     21.56 o
   1   9   2        7.22       14.10      7.45 o
   2   9   2       40.27       39.72     11.76 o
   3   9   2        3.74       15.68     11.06 o
  -7  10   2      292.31      279.19     24.54 o
  -6  10   2       62.71       54.72     12.77 o
  -5  10   2        5.95        9.63      9.21 o
  -4  10   2      175.47      192.31     33.20 o
  -3  10   2      158.90      183.90     14.98 o
  -2  10   2     1011.75     1099.10     35.87 o
  -1  10   2      155.52      161.78     14.76 o
   0  10   2       71.42       70.15     11.30 o
   1  10   2      248.64      288.96     23.26 o
   2  10   2      875.00      869.09     40.44 o
  -5  11   2      485.08      522.80     30.19 o
  -4  11   2     2112.60     1472.15     76.53 o
  -3  11   2      110.07       92.98     14.79 o
  -2  11   2      294.66      274.68     22.37 o
  -1  11   2     1162.95     1222.45     48.37 o
   0  11   2      397.03      418.78     27.69 o
   3 -13   3      136.80      126.68     15.01 o
  -1 -12   3     1468.37     1495.42     51.24 o
   0 -12   3      270.98      335.72     20.83 o
   1 -12   3      732.70      758.48     27.34 o
   2 -12   3      568.03      595.18     26.73 o
   3 -12   3      107.37      120.33     12.85 o
   4 -12   3       24.06       27.56      7.69 o
   5 -12   3      841.93      833.66     29.80 o
   6 -12   3      963.99      898.56     54.88 o
  -3 -11   3      151.00      172.45     15.22 o
  -2 -11   3      777.93      763.01     28.30 o
  -1 -11   3       20.82       23.93      7.92 o
   0 -11   3      120.72      111.65     12.48 o
   1 -11   3        0.52        5.53      8.22 o
   2 -11   3      119.62      127.28     10.87 o
   3 -11   3      984.02      994.42     30.86 o
   4 -11   3      803.84      834.93     21.32 o
   5 -11   3      416.95      405.54     14.96 o
   6 -11   3       77.84       75.76      9.55 o
   7 -11   3       30.26       24.23      7.96 o
  -4 -10   3       26.18       23.13      9.95 o
  -3 -10   3     2855.24     2890.02     66.86 o
  -2 -10   3        1.27        4.77      4.18 o
  -1 -10   3      101.97       90.54      9.66 o
   0 -10   3      916.02      920.85     25.56 o
   1 -10   3     1224.30     1215.55     30.33 o
   2 -10   3     1116.52     1120.81     31.58 o
   3 -10   3     2108.81     2083.09     51.35 o
   4 -10   3      101.25      102.56      7.04 o
   5 -10   3       35.08       40.63      8.68 o
   6 -10   3      281.00      245.43     22.83 o
   7 -10   3       32.19       27.54      8.22 o
   8 -10   3      797.71      729.69     34.67 o
  -5  -9   3      325.99      356.63     27.10 o
  -4  -9   3      155.36      181.72     12.14 o
  -3  -9   3      351.90      326.76     13.93 o
  -2  -9   3     1671.89     1681.85     36.19 o
  -1  -9   3       62.33       69.45      4.80 o
   0  -9   3       26.22       31.76      5.51 o
   1  -9   3      155.43      155.25      8.78 o
   2  -9   3      827.04      888.60     31.44 o
   3  -9   3     4065.37     4084.70     75.02 o
   4  -9   3     2749.62     2666.00     52.54 o
   5  -9   3       10.85        4.58      5.17 o
   6  -9   3       16.56       11.07     10.68 o
   7  -9   3       95.41      114.84     12.32 o
   8  -9   3     1222.92     1225.06     40.66 o
  -6  -8   3       30.23       29.66     11.70 o
  -5  -8   3      300.82      305.64     15.46 o
  -4  -8   3       95.71       82.54      8.79 o
  -3  -8   3       46.41       47.63      9.83 o
  -2  -8   3       40.71       46.93      5.46 o
  -1  -8   3      495.90      479.72     10.96 o
   0  -8   3     9556.37     9541.25    168.72 o
   1  -8   3      985.10     1026.59     23.87 o
   2  -8   3      786.68      816.21     20.59 o
   3  -8   3       93.15      107.49      6.52 o
   4  -8   3      945.33      943.51     22.72 o
   5  -8   3     1621.33     1655.02     42.89 o
   6  -8   3       30.92       29.07      7.16 o
   7  -8   3     1546.69     1557.51     45.19 o
   8  -8   3      787.00      749.14     39.38 o
   9  -8   3      702.00      715.84     31.64 o
  -7  -7   3      192.01      165.71     19.54 o
  -6  -7   3       15.55       17.44      8.51 o
  -5  -7   3      183.72      178.99     16.27 o
  -4  -7   3     2897.69     2870.73     57.91 o
  -3  -7   3      877.63      933.93     23.44 o
  -2  -7   3       35.55       35.76      4.88 o
  -1  -7   3     1351.66     1288.06     21.65 o
   0  -7   3     1072.27     1147.87     21.13 o
   1  -7   3     5271.37     5114.40    132.16 o
   2  -7   3     1084.50     1114.69     21.02 o
   3  -7   3       13.50       12.90      3.50 o
   4  -7   3      298.58      300.92     18.83 o
   5  -7   3      317.96      295.24     21.36 o
   6  -7   3     3818.80     3708.40     86.05 o
   7  -7   3      612.14      616.77     25.28 o
   8  -7   3      134.01      130.74     14.68 o
   9  -7   3      331.89      354.75     23.16 o
  -7  -6   3       33.13       28.64     10.85 o
  -6  -6   3      195.93      193.78     12.70 o
  -5  -6   3     1131.15     1134.58     29.10 o
  -4  -6   3     1366.05     1342.18     33.08 o
  -3  -6   3      870.14      906.97     32.40 o
  -2  -6   3    12204.06    12219.82    185.66 o
  -1  -6   3      261.21      278.81      7.70 o
   0  -6   3     8748.44     8529.82    175.85 o
   1  -6   3      145.02      130.43     11.28 o
   2  -6   3       66.81       52.10      3.25 o
   3  -6   3     4571.21     4456.58     70.89 o
   4  -6   3      677.02      640.18     22.48 o
   5  -6   3      902.06      883.41     26.96 o
   6  -6   3     5920.23     5800.63    127.32 o
   7  -6   3      631.16      634.30     26.01 o
   8  -6   3      545.57      530.22     25.45 o
   9  -6   3       45.20       49.48     11.98 o
  -8  -5   3      323.69      282.49     51.67 o
  -7  -5   3        6.77        5.48      7.39 o
  -6  -5   3      284.73      273.20     13.97 o
  -5  -5   3     5193.47     5230.38     97.38 o
  -4  -5   3      789.75      786.33     20.87 o
  -3  -5   3     4519.18     4442.58     71.82 o
  -2  -5   3        1.38        1.01      2.15 o
  -1  -5   3     1955.58     2153.46     29.66 o
   0  -5   3      870.40      859.33     26.60 o
   1  -5   3      589.65      585.74     20.28 o
   2  -5   3     1012.90     1086.92     16.05 o
   3  -5   3     3355.37     3465.71     56.42 o
   4  -5   3      204.19      211.65      9.08 o
   5  -5   3        0.03       -3.59      3.71 o
   6  -5   3       79.18       80.97      8.27 o
   7  -5   3      288.81      266.95     14.52 o
   8  -5   3      242.40      262.78     19.14 o
   9  -5   3       22.30       40.59     20.88 o
  -8  -4   3      296.04      294.47     24.77 o
  -7  -4   3        8.61        9.01      6.67 o
  -6  -4   3       41.89       43.51      6.99 o
  -5  -4   3      196.93      184.17     11.38 o
  -4  -4   3     4550.50     4506.65     73.93 o
  -3  -4   3      756.63      728.28     17.91 o
  -2  -4   3      623.13      664.39     13.64 o
  -1  -4   3     1843.71     1896.33     36.49 o
   0  -4   3     1725.13     1699.70     51.84 o
   1  -4   3      215.36      255.95      6.52 o
   2  -4   3     4515.35     4783.11     62.87 o
   3  -4   3     6854.23     7138.76    125.27 o
   4  -4   3      887.56      819.97     20.57 o
   5  -4   3      425.85      471.70     13.44 o
   6  -4   3       32.72       31.06     11.79 o
   7  -4   3       28.93       20.58      9.02 o
   8  -4   3     1314.10     1349.58     41.41 o
   9  -4   3      851.00      888.37     41.54 o
  -9  -3   3       53.05       36.19     13.70 o
  -8  -3   3      384.43      433.92     22.53 o
  -7  -3   3     1414.51     1432.70     42.07 o
  -6  -3   3     1925.00     1904.59     38.10 o
  -5  -3   3     7173.20     7167.02    129.27 o
  -4  -3   3      384.52      320.92     11.66 o
  -3  -3   3        0.49        3.04      2.79 o
  -2  -3   3     5117.40     5489.42     96.10 o
  -1  -3   3     2730.44     2658.80     42.97 o
   0  -3   3      441.88      404.01     24.86 o
   1  -3   3     7341.02     7148.80    110.54 o
   2  -3   3     1113.72     1058.86     17.64 o
   3  -3   3    10144.33    10084.81    154.56 o
   4  -3   3       77.98       65.68      5.17 o
   5  -3   3       24.92       16.89      4.42 o
   6  -3   3      192.74      160.36      9.61 o
   7  -3   3     2649.45     2520.71     62.58 o
   8  -3   3      102.98       97.55     12.31 o
   9  -3   3     5039.07     5205.69    103.98 o
  -9  -2   3     2205.58     2268.17     78.14 o
  -8  -2   3      974.14      996.55     34.73 o
  -7  -2   3      438.02      464.15     18.36 o
  -6  -2   3      415.01      440.45     16.57 o
  -5  -2   3      577.29      551.71     12.48 o
  -4  -2   3      612.59      676.70     13.13 o
  -3  -2   3      391.67      447.37      9.80 o
  -2  -2   3     3403.45     3714.09     64.39 o
  -1  -2   3      826.91      949.16     15.41 o
   0  -2   3     2803.02     2763.52     44.19 o
   1  -2   3    12050.39    12117.19    214.25 o
   2  -2   3      165.85      251.62      6.50 o
   3  -2   3      460.53      480.47     15.27 o
   4  -2   3     2876.26     2748.12     59.98 o
   5  -2   3      101.15       93.13      7.22 o
   6  -2   3     1464.62     1445.07     33.63 o
   7  -2   3       80.13       72.98      8.53 o
   8  -2   3       25.43       18.69      7.06 o
   9  -2   3      287.22      310.27     23.60 o
  -9  -1   3     1170.67     1193.38     40.79 o
  -8  -1   3       21.08       27.10      7.49 o
  -7  -1   3     1499.05     1496.85     37.28 o
  -6  -1   3      265.82      300.36     14.96 o
  -5  -1   3       43.18       57.81      5.00 o
  -4  -1   3      615.92      524.47     16.93 o
  -3  -1   3      516.45      462.05     13.38 o
  -2  -1   3    18943.69    18613.61    372.49 o
  -1  -1   3    19869.40    18673.64    280.16 o
   0  -1   3       10.62       31.64      2.53 o
   1  -1   3    13048.22    12320.14    203.85 o
   2  -1   3       29.64       34.97      4.15 o
   3  -1   3     9672.74    10437.27    157.58 o
   4  -1   3      455.45      408.25     13.00 o
   5  -1   3     3199.17     3094.52     53.53 o
   6  -1   3      998.67      988.75     28.88 o
   7  -1   3       94.44       97.65      8.62 o
   8  -1   3      589.59      527.66     24.33 o
   9  -1   3       27.65       31.44     10.62 o
  -9   0   3      307.54      283.20     17.48 o
  -8   0   3       87.79       63.75      9.23 o
  -7   0   3      517.42      433.08     17.17 o
  -6   0   3     1657.12     1600.84     36.35 o
  -5   0   3     2042.03     1955.84     36.12 o
  -4   0   3     1182.97     1262.51     29.88 o
  -3   0   3     2373.25     2747.09     45.11 o
  -2   0   3     8030.24     7595.44    114.64 o
  -1   0   3      707.68      770.10     14.53 o
   0   0   3     3242.83     3206.55     46.94 o
   1   0   3      106.60       72.98      4.56 o
   2   0   3      266.78      230.79     15.99 o
   3   0   3     1901.26     1894.55     37.71 o
   4   0   3     4815.43     5028.02    100.03 o
   5   0   3     1682.17     1719.78     37.92 o
   6   0   3       45.07       45.73      7.03 o
   7   0   3      357.44      390.95     28.69 o
   8   0   3     3324.38     3490.05     83.16 o
   9   0   3      131.79      166.73     23.18 o
  -9   1   3       45.10       20.72     12.67 o
  -8   1   3      315.87      284.37     15.57 o
  -7   1   3     1217.68     1269.36     32.42 o
  -6   1   3      943.46     1017.62     26.29 o
  -5   1   3    11741.82    11891.87    204.18 o
  -4   1   3     5887.17     5706.30    101.04 o
  -3   1   3      859.84      999.51     25.38 o
  -2   1   3     2395.39     2662.43     48.74 o
  -1   1   3     4452.40     4337.18     76.27 o
   0   1   3     7889.45     7166.76    166.34 o
   1   1   3    13652.42    13810.67    329.55 o
   2   1   3     2693.83     2681.65     63.02 o
   3   1   3     2292.23     2278.93     40.00 o
   4   1   3     6215.21     6256.56     99.75 o
   5   1   3      301.69      277.34     13.00 o
   6   1   3       61.04       60.13      8.17 o
   7   1   3     1011.69     1030.63     33.31 o
   8   1   3      128.05      126.67     15.05 o
   9   1   3      633.10      668.41     47.97 o
  -9   2   3       10.43       -0.38      6.61 o
  -8   2   3      231.68      255.67     18.21 o
  -7   2   3       30.55       23.95      6.25 o
  -6   2   3      215.12      248.63     12.25 o
  -5   2   3        4.63        1.44      4.50 o
  -4   2   3     2663.91     2671.84     51.60 o
  -3   2   3     2218.88     2048.46     35.83 o
  -2   2   3     2415.65     2427.48     37.40 o
  -1   2   3     1885.40     1700.25     33.68 o
   0   2   3     1719.29     1868.83     52.09 o
   1   2   3     2390.32     2729.09     46.06 o
   2   2   3       35.28       46.06      5.55 o
   3   2   3      394.08      382.13     27.45 o
   4   2   3       33.59       43.67      6.40 o
   5   2   3       17.99       14.69      5.49 o
   6   2   3        0.13        6.10      5.48 o
   7   2   3       18.97       29.94      9.35 o
   8   2   3     1218.27     1329.48     45.38 o
  -9   3   3        3.52       12.11      7.21 o
  -8   3   3      185.52      160.93     12.59 o
  -7   3   3     2403.72     2277.98     49.93 o
  -6   3   3        3.73        5.07      4.43 o
  -5   3   3      531.01      509.83     18.40 o
  -4   3   3      397.38      423.74     11.33 o
  -3   3   3      384.12      343.33     10.91 o
  -2   3   3        0.08       11.37      2.29 o
  -1   3   3    10897.40    10321.10    269.18 o
   0   3   3      139.41      162.34      7.35 o
   1   3   3    13175.36    12305.19    207.94 o
   2   3   3     2769.72     2846.68     59.33 o
   3   3   3       92.18       75.27      6.67 o
   4   3   3     1052.34     1019.21     31.97 o
   5   3   3      502.61      496.86     18.79 o
   6   3   3      245.46      261.18     18.25 o
   7   3   3     3970.15     3911.34     95.55 o
   8   3   3       10.98       11.32      9.65 o
  -9   4   3      232.33      244.20     19.44 o
  -8   4   3      129.99      132.12     11.73 o
  -7   4   3     2472.08     2601.81     50.74 o
  -6   4   3        8.87        9.82      4.52 o
  -5   4   3     3200.73     3095.41     55.00 o
  -4   4   3     1998.14     1929.03     32.95 o
  -3   4   3      142.13      125.51      7.35 o
  -2   4   3     1173.44     1060.60     19.88 o
  -1   4   3     6475.29     6080.57    101.29 o
   0   4   3     1228.02     1221.27     25.93 o
   1   4   3     4082.09     3991.05     66.57 o
   2   4   3     1273.55     1303.37     30.63 o
   3   4   3     3229.88     3186.00     56.36 o
   4   4   3     2075.32     1978.48     44.43 o
   5   4   3       11.51       15.67      7.86 o
   6   4   3       44.81       43.59     14.23 o
   7   4   3      205.06      254.88     25.08 o
  -9   5   3     1589.85     1728.52     68.34 o
  -8   5   3       16.50       18.89      7.88 o
  -7   5   3     1044.94     1081.56     30.97 o
  -6   5   3       29.70       32.61      8.38 o
  -5   5   3      384.40      375.46     13.00 o
  -4   5   3      232.89      222.14      9.37 o
  -3   5   3      535.41      532.77     14.13 o
  -2   5   3     2162.81     2130.05     38.74 o
  -1   5   3     4435.04     4381.24     72.40 o
   0   5   3      460.34      473.02     13.92 o
   1   5   3       46.04       62.22      6.29 o
   2   5   3       79.58       99.35      8.69 o
   3   5   3     1332.88     1275.26     48.35 o
   4   5   3      139.68      149.91     14.16 o
   5   5   3      508.97      435.92     23.35 o
   6   5   3       22.52       17.85     16.26 o
   7   5   3      353.57      376.57     46.31 o
  -9   6   3      569.64      623.32     37.24 o
  -8   6   3      144.14      152.02     13.98 o
  -7   6   3       25.19       12.49      6.32 o
  -6   6   3      354.82      377.26     16.49 o
  -5   6   3      263.83      274.09     13.56 o
  -4   6   3      387.27      387.75     13.40 o
  -3   6   3     1109.78     1081.66     22.37 o
  -2   6   3      298.58      279.95     11.24 o
  -1   6   3      177.93      180.27     13.26 o
   0   6   3      201.64      210.26     17.34 o
   1   6   3      674.87      703.35     23.61 o
   2   6   3     1326.58     1351.13     34.46 o
   3   6   3      619.91      605.67     25.49 o
   4   6   3     1226.72     1252.64     49.64 o
   5   6   3        1.16       -0.86      9.90 o
   6   6   3        0.97        3.46     10.67 o
  -8   7   3     1104.14     1129.00     59.27 o
  -7   7   3      668.97      758.10     37.11 o
  -6   7   3      136.69      118.62     21.12 o
  -5   7   3       64.28       79.07     10.67 o
  -4   7   3     2961.57     3033.75     55.86 o
  -3   7   3       37.90       38.41      6.08 o
  -2   7   3     5272.67     4936.68     93.52 o
  -1   7   3     3214.80     3220.43     65.41 o
   0   7   3      799.56      822.68     32.56 o
   1   7   3      190.43      195.50     20.58 o
   2   7   3      460.54      434.24     26.46 o
   3   7   3        2.40       12.10      8.91 o
   4   7   3       31.76       24.97     37.48 o
   5   7   3      969.29      973.91     56.67 o
  -8   8   3      520.92      520.24     33.34 o
  -7   8   3      983.99     1001.12     44.61 o
  -6   8   3      175.59      114.78     16.32 o
  -5   8   3      293.62      284.86     52.08 o
  -4   8   3      108.76      101.88     14.58 o
  -3   8   3       67.37       71.22     10.13 o
  -2   8   3      309.59      282.88     17.10 o
  -1   8   3      426.52      440.43     27.86 o
   0   8   3     2031.82     1992.25     53.66 o
   1   8   3      159.30      183.28     18.73 o
   2   8   3     1964.39     1968.96     67.31 o
   3   8   3      240.12      181.46     20.82 o
   4   8   3      109.08      111.31     18.87 o
  -7   9   3        0.97       -1.12      9.47 o
  -6   9   3      135.04      170.84     20.12 o
  -5   9   3        5.30       -0.56     12.22 o
  -4   9   3      536.85      498.31     28.72 o
  -3   9   3      852.67      873.01     38.11 o
  -2   9   3      475.51      471.87     22.89 o
  -1   9   3     1610.35     1561.03     82.57 o
   0   9   3       18.22       26.06     12.94 o
   1   9   3     1517.83     1580.40     58.23 o
   2   9   3      101.20       98.78     16.92 o
   3   9   3        9.57       -1.50     10.68 o
  -6  10   3     1384.03     1328.84     53.83 o
  -5  10   3      579.80      524.18     31.98 o
  -4  10   3      305.26      274.44     23.22 o
  -3  10   3      801.74      875.44     66.95 o
  -2  10   3      539.87      537.60     30.45 o
  -1  10   3      794.34      762.37     36.92 o
   0  10   3      471.87      460.67     29.49 o
   1  10   3      243.70      189.75     49.37 o
  -4  11   3      227.48      209.80     21.77 o
  -3  11   3      964.08     1051.18     45.35 o
  -2  11   3      228.62      246.00     22.77 o
  -1  11   3      465.77      443.15     29.75 o
   2 -13   4       10.60        3.64      6.18 o
   3 -13   4      609.16      629.17     24.16 o
  -1 -12   4      248.34      268.47     16.70 o
   0 -12   4      136.69      123.89     11.64 o
   1 -12   4      260.46      259.71     14.52 o
   2 -12   4      242.95      270.02     14.62 o
   3 -12   4      549.61      595.08     22.39 o
   4 -12   4        1.90       -0.43      5.56 o
   5 -12   4       82.04       98.78     18.92 o
   6 -12   4      221.10      177.35     18.93 o
  -3 -11   4      213.99      244.16     19.88 o
  -2 -11   4       58.06       48.44      9.24 o
  -1 -11   4       51.86       53.09      8.92 o
   0 -11   4      139.83      149.10     11.21 o
   1 -11   4      146.78      137.19     10.65 o
   2 -11   4      106.31       92.56      8.92 o
   3 -11   4     1344.86     1299.92     43.76 o
   4 -11   4     1039.62     1054.23     37.01 o
   5 -11   4      177.40      169.16     15.95 o
   6 -11   4     1857.24     1859.73     48.65 o
   7 -11   4      331.39      349.85     18.67 o
  -4 -10   4      261.43      303.04     14.40 o
  -3 -10   4      173.00      188.73     10.77 o
  -2 -10   4     1577.63     1653.99     43.59 o
  -1 -10   4      764.79      763.72     25.26 o
   0 -10   4     3466.90     3417.32     68.14 o
   1 -10   4      438.27      424.81     25.64 o
   2 -10   4      258.63      268.86     11.71 o
   3 -10   4     2909.48     2933.74     66.90 o
   4 -10   4      152.66      141.50     10.79 o
   5 -10   4      118.63      140.28     12.15 o
   6 -10   4     1660.75     1573.15     43.22 o
   7 -10   4       39.81       27.36      7.99 o
   8 -10   4      179.06      188.65     17.53 o
  -5  -9   4      367.23      349.92     20.83 o
  -4  -9   4        3.61        0.71      5.50 o
  -3  -9   4        7.83        4.34      4.51 o
  -2  -9   4       14.64       19.42      5.75 o
  -1  -9   4      774.18      873.62     24.94 o
   0  -9   4       65.21       62.57      5.72 o
   1  -9   4       44.72       47.33      4.68 o
   2  -9   4        9.56       11.35      3.71 o
   3  -9   4     1205.75     1236.37     32.07 o
   4  -9   4     1180.02     1176.59     30.75 o
   5  -9   4       86.97       98.05      8.66 o
   6  -9   4       35.42       33.69      7.55 o
   7  -9   4        3.45       -5.75      5.75 o
   8  -9   4       33.99       40.04      9.93 o
  -6  -8   4      411.28      457.33     19.73 o
  -5  -8   4      524.49      575.69     21.45 o
  -4  -8   4     2650.79     2735.74     56.18 o
  -3  -8   4       25.31       21.25      5.12 o
  -2  -8   4     3391.95     3404.35     63.01 o
  -1  -8   4      126.84      147.21      7.68 o
   0  -8   4     3491.23     3491.49     79.52 o
   1  -8   4      529.54      514.06     17.95 o
   2  -8   4      154.21      158.51      9.53 o
   3  -8   4      931.69      928.63     24.65 o
   4  -8   4     1035.28     1029.17     27.98 o
   5  -8   4      432.59      417.10     26.81 o
   6  -8   4     1005.44      951.75     30.51 o
   7  -8   4      127.29      121.52     12.50 o
   8  -8   4      330.15      303.69     19.78 o
   9  -8   4      682.82      659.30     30.47 o
  -7  -7   4      520.76      562.11     60.48 o
  -6  -7   4      264.45      279.82     26.57 o
  -5  -7   4     2921.24     2839.50     58.90 o
  -4  -7   4     1293.97     1269.71     30.31 o
  -3  -7   4      994.81     1000.05     29.99 o
  -2  -7   4       24.31       28.01      3.82 o
  -1  -7   4     3738.20     3848.95     71.62 o
   0  -7   4     2062.76     2022.68     48.26 o
   1  -7   4      971.91     1016.96     27.34 o
   2  -7   4     3971.96     3838.10     84.77 o
   3  -7   4      219.76      216.39      7.17 o
   4  -7   4        5.53        9.55      4.22 o
   5  -7   4     2820.96     2708.48     76.09 o
   6  -7   4      849.66      782.34     27.04 o
   7  -7   4       72.98       66.72      9.99 o
   8  -7   4        3.03       -3.49     11.75 o
   9  -7   4     1427.38     1344.30     46.65 o
  -7  -6   4       10.69        1.05      7.24 o
  -6  -6   4     1592.14     1630.45     48.40 o
  -5  -6   4      333.05      316.29     13.96 o
  -4  -6   4       10.10        8.09      4.40 o
  -3  -6   4       19.16       16.48      4.07 o
  -2  -6   4     2645.11     2682.87     44.16 o
  -1  -6   4      308.43      357.24     20.46 o
   0  -6   4      156.72      168.75      8.75 o
   1  -6   4     3273.91     3223.25    157.63 o
   2  -6   4     1652.81     1795.27     43.10 o
   3  -6   4      310.02      302.84      7.81 o
   4  -6   4      311.95      306.09     13.90 o
   5  -6   4       91.05       99.06      9.17 o
   6  -6   4     7096.00     6996.93    151.06 o
   7  -6   4       56.13       44.71     10.15 o
   8  -6   4      683.83      741.14     30.98 o
   9  -6   4       97.65      103.49     15.18 o
  -8  -5   4      182.59      196.26     21.48 o
  -7  -5   4      379.27      341.98     19.67 o
  -6  -5   4      485.54      438.25     17.09 o
  -5  -5   4      289.48      266.10     12.45 o
  -4  -5   4       45.34       49.53      7.07 o
  -3  -5   4     1295.20     1305.15     32.84 o
  -2  -5   4       54.19       62.90      5.68 o
  -1  -5   4       40.04       30.81      7.60 o
   0  -5   4       66.68       57.36      8.92 o
   1  -5   4     2382.30     2548.60    115.29 o
   2  -5   4      380.78      415.37      8.18 o
   3  -5   4      235.80      196.71      6.37 o
   4  -5   4        4.01       -1.00      3.31 o
   5  -5   4      669.04      658.90     20.13 o
   6  -5   4      562.30      571.34     19.45 o
   7  -5   4      825.10      803.35     41.85 o
   8  -5   4      400.06      366.95     38.34 o
   9  -5   4       10.40        2.94     12.03 o
  -8  -4   4      971.91      948.17     34.68 o
  -7  -4   4        9.66        8.10      6.89 o
  -6  -4   4      734.87      734.83     22.47 o
  -5  -4   4     2799.58     2736.69     64.48 o
  -4  -4   4      176.14      171.90     11.41 o
  -3  -4   4      207.29      222.21      8.91 o
  -2  -4   4    11155.12    11210.52    170.85 o
  -1  -4   4       13.01       29.34      2.72 o
   0  -4   4     5682.60     5786.62    119.98 o
   1  -4   4     1999.38     1915.35     57.84 o
   2  -4   4     4091.13     4167.52     55.58 o
   3  -4   4      221.77      194.97      6.50 o
   4  -4   4    17218.39    17112.22    306.39 o
   5  -4   4      989.47      942.63     24.92 o
   6  -4   4     3417.00     3351.52     68.84 o
   7  -4   4     1607.44     1660.57     49.69 o
   8  -4   4     1388.63     1403.71     63.44 o
   9  -4   4      765.68      761.02     38.28 o
  -8  -3   4      644.03      589.84     27.67 o
  -7  -3   4        6.06       12.78      6.71 o
  -6  -3   4      422.09      426.11     19.14 o
  -5  -3   4     1221.85     1172.18     25.50 o
  -4  -3   4     2146.01     2091.67     37.87 o
  -3  -3   4      376.33      389.03     12.09 o
  -2  -3   4     2335.48     2280.90     37.82 o
  -1  -3   4     3198.09     3241.69     43.40 o
   0  -3   4     2546.65     2810.28     45.55 o
   1  -3   4     2923.96     2830.11     38.17 o
   2  -3   4     3500.42     3678.65     54.14 o
   3  -3   4     1427.37     1495.46     25.27 o
   4  -3   4     1531.05     1525.58     29.41 o
   5  -3   4      753.57      752.19     19.98 o
   6  -3   4       13.75       12.05      6.05 o
   7  -3   4       26.54       21.36      7.55 o
   8  -3   4       39.48       22.19      7.21 o
   9  -3   4       36.00       23.77      8.74 o
  -9  -2   4       44.19       33.56     10.30 o
  -8  -2   4        2.09        1.75      7.06 o
  -7  -2   4     2173.75     2031.05     47.15 o
  -6  -2   4      761.02      770.71     22.96 o
  -5  -2   4        2.19       -0.71      3.51 o
  -4  -2   4     7671.37     7751.45    110.44 o
  -3  -2   4      189.09      244.33      8.77 o
  -2  -2   4    12182.67    12793.67    193.39 o
  -1  -2   4     1009.32      898.94     15.47 o
   0  -2   4     9455.74     9561.51    133.83 o
   1  -2   4     4315.37     4762.12     63.29 o
   2  -2   4      679.00      679.66     13.24 o
   3  -2   4      668.91      605.23     12.29 o
   4  -2   4     1549.41     1543.13     29.11 o
   5  -2   4      120.95      121.75      9.73 o
   6  -2   4      618.76      578.16     16.80 o
   7  -2   4      140.84      148.02     12.09 o
   8  -2   4      307.80      290.84     23.05 o
   9  -2   4      512.43      529.02     37.91 o
  -9  -1   4       60.52       79.35     13.13 o
  -8  -1   4        0.30        1.70      5.84 o
  -7  -1   4     4088.10     4041.56     81.34 o
  -6  -1   4       21.38       26.00      5.16 o
  -5  -1   4       99.24      117.24      6.74 o
  -4  -1   4       12.01       10.52      3.16 o
  -3  -1   4      206.93      255.79      8.71 o
  -2  -1   4      157.08      184.72      6.09 o
  -1  -1   4     1464.48     1517.94     20.80 o
   0  -1   4     1286.42      990.90     15.82 o
   1  -1   4      862.66      724.62     12.77 o
   2  -1   4        0.49        1.40      2.28 o
   3  -1   4     7139.46     7194.20    111.07 o
   4  -1   4     6626.26     6722.42    105.78 o
   5  -1   4      183.20      170.42     10.04 o
   6  -1   4       52.12       45.64      7.35 o
   7  -1   4     1642.54     1664.58     40.60 o
   8  -1   4      209.91      222.60     17.96 o
   9  -1   4      942.81     1000.73     38.64 o
  -9   0   4       17.97       51.50      9.94 o
  -8   0   4      169.20      237.65     15.44 o
  -7   0   4     1296.40     1363.94     34.24 o
  -6   0   4       34.57       31.70      5.95 o
  -5   0   4     1319.52     1353.50     30.77 o
  -4   0   4     1651.68     1707.19     31.50 o
  -3   0   4    14448.46    13923.48    208.57 o
  -2   0   4    13051.85    12743.37    190.66 o
  -1   0   4      352.39      413.61     10.16 o
   0   0   4     3164.55     3376.46     50.08 o
   1   0   4     2046.91     2282.78     35.63 o
   2   0   4     3346.13     3370.66     55.30 o
   3   0   4      279.45      246.67     10.24 o
   4   0   4     1707.16     1657.48     36.14 o
   5   0   4       51.45       42.69      6.56 o
   6   0   4     2588.77     2551.38     54.52 o
   7   0   4      420.10      449.48     27.73 o
   8   0   4        3.95        6.34      6.97 o
   9   0   4      121.98      144.11     75.36 o
  -9   1   4      619.37      604.61     42.48 o
  -8   1   4       24.89       16.99      7.84 o
  -7   1   4      500.96      460.70     17.90 o
  -6   1   4      202.17      177.04     10.78 o
  -5   1   4       55.15       64.16      6.79 o
  -4   1   4       39.91       50.41      5.62 o
  -3   1   4     2497.30     2392.00     46.14 o
  -2   1   4      188.13      190.21     10.11 o
  -1   1   4     1427.76     1216.74     29.87 o
   0   1   4     1445.12     1425.81     34.66 o
   1   1   4     1790.11     1994.00     46.81 o
   2   1   4     3462.48     3356.01     63.09 o
   3   1   4     1512.54     1445.29     32.23 o
   4   1   4      977.45     1011.81     26.00 o
   5   1   4     1780.78     1760.08     40.37 o
   6   1   4      151.24      136.18     21.64 o
   7   1   4      977.72      972.77     29.82 o
   8   1   4      141.01      139.11     17.89 o
  -9   2   4      612.77      545.37     27.12 o
  -8   2   4       26.53       20.76      6.92 o
  -7   2   4     1628.10     1604.32     40.40 o
  -6   2   4      664.68      617.47     19.66 o
  -5   2   4      542.00      507.07     21.63 o
  -4   2   4     9292.47     9599.35    166.44 o
  -3   2   4      455.49      458.12     14.11 o
  -2   2   4       43.15       26.88      3.99 o
  -1   2   4     3213.16     3033.11     81.95 o
   0   2   4      936.90     1006.89     28.11 o
   1   2   4       12.34       13.68      3.78 o
   2   2   4     2349.39     2282.99     41.25 o
   3   2   4       39.87       56.22      6.00 o
   4   2   4     2220.33     2144.00     46.44 o
   5   2   4      424.63      392.50     16.82 o
   6   2   4       65.62       72.68      9.44 o
   7   2   4       68.91       55.11     11.52 o
   8   2   4       82.19       68.67     13.45 o
  -9   3   4     1097.82     1162.45     57.00 o
  -8   3   4      340.91      389.27     20.32 o
  -7   3   4     3013.80     3131.94     65.21 o
  -6   3   4       35.34       32.99      6.22 o
  -5   3   4      173.23      169.32     10.22 o
  -4   3   4    21809.77    21086.40    322.15 o
  -3   3   4       78.03       68.00      5.99 o
  -2   3   4      190.60      174.10      9.41 o
  -1   3   4     2160.19     2131.99     38.80 o
   0   3   4       15.76       18.98      4.23 o
   1   3   4      893.02      869.13     27.24 o
   2   3   4     1149.53     1131.57     26.54 o
   3   3   4       10.00       11.53      5.28 o
   4   3   4      140.71      140.27     10.77 o
   5   3   4     1793.98     1841.72     43.84 o
   6   3   4     3495.33     3468.48     97.23 o
   7   3   4     1007.41     1047.71     39.08 o
  -9   4   4      181.51      168.83     19.54 o
  -8   4   4        3.77       12.47      6.18 o
  -7   4   4       39.45       38.44      6.85 o
  -6   4   4     1145.80     1236.54     28.31 o
  -5   4   4     1014.13     1004.82     23.60 o
  -4   4   4     1293.49     1254.91     26.36 o
  -3   4   4      296.58      272.83      8.86 o
  -2   4   4     1175.11     1062.12     31.29 o
  -1   4   4      725.54      801.72     21.09 o
   0   4   4       23.92       40.63      5.42 o
   1   4   4      210.16      182.71      9.56 o
   2   4   4      949.16      986.03     26.59 o
   3   4   4     3534.95     3628.25     83.90 o
   4   4   4      846.27      812.28     25.13 o
   5   4   4      406.56      400.44     22.39 o
   6   4   4       12.32       17.59     11.33 o
   7   4   4       73.02       95.37     18.54 o
  -9   5   4      407.47      387.23     26.35 o
  -8   5   4       40.76       84.35     12.91 o
  -7   5   4       64.44       75.31     11.77 o
  -6   5   4     3904.91     3947.09     85.70 o
  -5   5   4      590.02      555.90     18.85 o
  -4   5   4      103.81      118.64      7.52 o
  -3   5   4       34.09       49.53      4.48 o
  -2   5   4      630.43      602.09     18.12 o
  -1   5   4     1241.66     1324.42     31.39 o
   0   5   4        2.65        4.65      4.28 o
   1   5   4     1881.45     1889.60     37.66 o
   2   5   4      615.02      635.95     20.84 o
   3   5   4      704.24      729.50     28.53 o
   4   5   4       74.76       89.26     12.66 o
   5   5   4     1589.05     1621.85     50.37 o
   6   5   4      248.37      260.50     25.72 o
  -9   6   4      894.23      983.37     72.59 o
  -8   6   4      851.40      924.11     59.97 o
  -7   6   4        0.57        8.08      7.44 o
  -6   6   4      683.48      654.79     26.74 o
  -5   6   4     1280.08     1319.41     48.39 o
  -4   6   4       40.61       41.71     10.54 o
  -3   6   4      486.99      490.34     16.48 o
  -2   6   4       10.14       29.22      6.58 o
  -1   6   4     1511.89     1410.76     36.72 o
   0   6   4      855.86      792.48     32.02 o
   1   6   4     5917.88     5749.46    125.72 o
   2   6   4     7958.02     7642.39    163.31 o
   3   6   4      359.09      338.79     25.94 o
   4   6   4        5.44        8.81     10.77 o
   5   6   4      703.04      682.66     39.21 o
  -8   7   4       45.13       60.81     15.37 o
  -7   7   4        6.47       22.06     11.12 o
  -6   7   4     1120.49     1230.35     40.28 o
  -5   7   4        3.04       -3.20      6.25 o
  -4   7   4      521.69      561.72     23.98 o
  -3   7   4     2976.08     2941.60     72.74 o
  -2   7   4      705.09      654.31     26.06 o
  -1   7   4     4742.84     4511.09    124.59 o
   0   7   4      195.75      180.91     27.75 o
   1   7   4       91.97      103.86     20.72 o
   2   7   4      343.94      331.55     25.20 o
   3   7   4      211.26      219.90     29.03 o
   4   7   4     1068.07     1061.65     48.47 o
   5   7   4       44.30       44.40     15.24 o
  -7   8   4      294.80      289.21     25.93 o
  -6   8   4      177.93      159.64     19.68 o
  -5   8   4      268.99      246.79     22.52 o
  -4   8   4     1539.57     1550.85     56.75 o
  -3   8   4        1.53        7.90      8.17 o
  -2   8   4       71.60       77.59     13.64 o
  -1   8   4      169.32      197.34     33.24 o
   0   8   4      412.44      359.81     39.40 o
   1   8   4       36.32       39.67     12.59 o
   2   8   4        4.36       21.38     11.07 o
   3   8   4       62.89       70.47     16.36 o
  -6   9   4      941.29      976.27     45.43 o
  -5   9   4       16.68       14.04     10.47 o
  -4   9   4       71.13       77.05     15.10 o
  -3   9   4     2761.15     2748.59     86.53 o
  -2   9   4     1051.04     1121.51     46.81 o
  -1   9   4      131.11      121.81     17.66 o
   0   9   4     1066.22     1050.53     80.80 o
   1   9   4       28.19       44.30     13.14 o
   2   9   4      839.92      772.56     40.22 o
  -5  10   4      358.67      405.38     43.59 o
  -4  10   4       69.56       78.51     15.47 o
  -3  10   4      465.42      453.72     38.95 o
  -2  10   4      137.60      157.45     19.98 o
  -1  10   4       30.61       19.54     11.96 o
   0  10   4      697.26      669.05     37.51 o
   2 -13   5       89.53       99.20      9.44 o
   3 -13   5      988.54     1006.02     31.17 o
  -1 -12   5     2247.98     2100.11     53.60 o
   0 -12   5      423.95      470.17     18.78 o
   1 -12   5        8.95       15.12      5.60 o
   2 -12   5      110.84      108.90     16.90 o
   3 -12   5     1733.43     1726.00     44.28 o
   4 -12   5       50.02       45.22     10.46 o
   5 -12   5        0.92        5.87     10.04 o
   6 -12   5        6.62        6.30      8.92 o
  -3 -11   5     2339.50     2411.38     61.20 o
  -2 -11   5      201.76      252.23     15.82 o
  -1 -11   5       41.46       39.82      7.23 o
   0 -11   5      548.69      528.57     18.86 o
   1 -11   5     3176.67     3169.52     63.38 o
   2 -11   5      113.72      120.28     14.37 o
   3 -11   5     2223.69     2240.39     53.33 o
   4 -11   5       64.18       75.21     11.07 o
   5 -11   5       25.19       25.03     10.06 o
   6 -11   5      966.79      914.80     39.02 o
   7 -11   5        7.20        6.34      6.54 o
  -4 -10   5      452.73      491.59     22.33 o
  -3 -10   5      257.13      262.71     15.23 o
  -2 -10   5     1269.57     1329.38     36.18 o
  -1 -10   5        2.69        3.77      5.25 o
   0 -10   5        2.95        7.48      4.12 o
   1 -10   5     1476.83     1389.06     38.40 o
   2 -10   5      123.00      137.97      7.44 o
   3 -10   5        2.92        0.34      3.65 o
   4 -10   5      539.05      540.62     25.48 o
   5 -10   5        8.70       10.45      4.30 o
   6 -10   5        6.05        3.07      5.55 o
   7 -10   5        1.89        6.66      6.73 o
   8 -10   5       12.09        5.12      7.45 o
  -5  -9   5     1384.33     1462.76     47.28 o
  -4  -9   5      129.67      150.34     10.27 o
  -3  -9   5        8.32        3.51      5.37 o
  -2  -9   5     1814.32     1710.98     42.32 o
  -1  -9   5      434.75      424.91     13.84 o
   0  -9   5       93.45      111.74      8.82 o
   1  -9   5        6.20       17.84      4.44 o
   2  -9   5       24.09       33.42      5.21 o
   3  -9   5      620.56      657.02     22.57 o
   4  -9   5       10.37       22.65      7.10 o
   5  -9   5      207.52      204.41     11.34 o
   6  -9   5      363.36      338.37     20.94 o
   7  -9   5      828.95      759.14     28.09 o
   8  -9   5      923.06      841.82     32.41 o
  -6  -8   5      210.61      238.06     14.59 o
  -5  -8   5     1095.99     1059.39     28.81 o
  -4  -8   5       10.18        8.36      5.01 o
  -3  -8   5      307.00      297.00     11.51 o
  -2  -8   5      649.06      684.11     20.55 o
  -1  -8   5        5.16        3.96      2.90 o
   0  -8   5      269.57      261.74     11.52 o
   1  -8   5      338.07      322.63     29.51 o
   2  -8   5     3040.11     2976.63     68.80 o
   3  -8   5     1247.24     1278.50     34.94 o
   4  -8   5     6137.26     5991.07    125.60 o
   5  -8   5     2657.42     2607.32     61.86 o
   6  -8   5     3205.47     3013.61     72.48 o
   7  -8   5        8.14        9.65      6.97 o
   8  -8   5      175.36      179.45     33.84 o
  -6  -7   5      436.63      436.21     18.23 o
  -5  -7   5      441.64      417.18     16.34 o
  -4  -7   5      644.60      606.87     18.44 o
  -3  -7   5       27.26       27.80      5.36 o
  -2  -7   5       23.61       17.10      4.22 o
  -1  -7   5      113.78       85.40      7.03 o
   0  -7   5      422.05      372.33     35.25 o
   1  -7   5     6394.89     6145.78    171.86 o
   2  -7   5     2224.69     2204.46     72.46 o
   3  -7   5     3663.17     3625.65     74.08 o
   4  -7   5      882.92      882.29     30.57 o
   5  -7   5     1721.31     1688.34     43.85 o
   6  -7   5      289.60      281.67     17.95 o
   7  -7   5      110.62      116.28     14.92 o
   8  -7   5      931.97      999.12     45.11 o
   9  -7   5      210.15      207.91     19.35 o
  -7  -6   5      440.14      426.58     26.79 o
  -6  -6   5      268.04      266.43     14.26 o
  -5  -6   5      631.00      672.58     30.97 o
  -4  -6   5     1114.36     1125.11     32.98 o
  -3  -6   5      383.25      380.90     14.47 o
  -2  -6   5       25.65       36.44      3.44 o
  -1  -6   5      541.73      500.05     39.57 o
   0  -6   5     1937.17     1805.56     59.88 o
   1  -6   5     2596.66     2634.34     81.42 o
   2  -6   5     6170.90     6017.79    170.91 o
   3  -6   5      200.56      210.34      7.29 o
   4  -6   5     1175.37     1211.23     39.10 o
   5  -6   5        7.04        8.18      5.14 o
   6  -6   5       15.28       14.96      6.44 o
   7  -6   5      480.41      482.80     32.45 o
   8  -6   5       18.27       14.37      8.48 o
   9  -6   5     1233.21     1164.19     43.29 o
  -8  -5   5      145.95      180.18     26.22 o
  -7  -5   5     1165.11     1198.25     38.77 o
  -6  -5   5       54.92       32.59      6.88 o
  -5  -5   5      524.02      517.08     17.36 o
  -4  -5   5        5.67        3.29      3.74 o
  -3  -5   5      139.16      145.44     12.45 o
  -2  -5   5      838.38      802.97     17.80 o
  -1  -5   5     4573.51     4333.80     93.53 o
   0  -5   5     7122.23     6912.80    143.62 o
   1  -5   5    28316.22    27510.78    547.81 o
   2  -5   5     1149.04     1111.57     17.73 o
   3  -5   5      176.87      188.89      8.64 o
   4  -5   5      405.68      382.68     13.24 o
   5  -5   5     2653.16     2573.91     62.35 o
   6  -5   5      496.77      441.49     23.97 o
   7  -5   5     1063.81     1002.67     34.99 o
   8  -5   5     1018.98     1084.67     65.73 o
   9  -5   5      185.24      172.37     18.90 o
  -8  -4   5      566.37      596.30     27.10 o
  -7  -4   5     2393.83     2278.62     60.22 o
  -6  -4   5       26.42       38.86      8.00 o
  -5  -4   5      259.14      242.38     11.83 o
  -4  -4   5     1719.38     1723.54     36.77 o
  -3  -4   5      694.19      714.20     15.99 o
  -2  -4   5     8648.16     8718.74    121.62 o
  -1  -4   5     1806.13     1914.28     28.57 o
   0  -4   5      362.88      374.44      9.78 o
   1  -4   5     2752.12     3050.71     41.08 o
   2  -4   5      321.96      377.73      8.82 o
   3  -4   5      380.42      385.24     10.55 o
   4  -4   5      356.14      366.32     11.67 o
   5  -4   5        0.47       -3.50      5.16 o
   6  -4   5      118.10      114.31     12.42 o
   7  -4   5     3061.55     2971.50     85.18 o
   8  -4   5       75.14       87.03     13.43 o
   9  -4   5       25.78       46.08     10.29 o
  -8  -3   5      198.83      261.33     18.79 o
  -7  -3   5       29.83       20.70      9.35 o
  -6  -3   5      196.75      204.45     14.20 o
  -5  -3   5        8.87        3.61      3.68 o
  -4  -3   5      750.87      730.63     17.55 o
  -3  -3   5      202.25      189.21      7.58 o
  -2  -3   5     3003.88     3010.26     49.35 o
  -1  -3   5     6586.32     6821.84     89.54 o
   0  -3   5     7606.54     7539.74     98.48 o
   1  -3   5     2698.49     2758.76     36.80 o
   2  -3   5      113.71      102.34      5.85 o
   3  -3   5      168.13      206.28      7.31 o
   4  -3   5      152.21      161.43      7.89 o
   5  -3   5      150.45      134.60      9.12 o
   6  -3   5       94.13       98.09     10.73 o
   7  -3   5      867.33      923.49     28.01 o
   8  -3   5      279.96      295.55     17.00 o
   9  -3   5       41.58       40.59     24.32 o
  -9  -2   5      853.03      885.10     56.70 o
  -8  -2   5       56.84       37.18      9.61 o
  -7  -2   5      723.36      771.02     30.17 o
  -6  -2   5       93.70       89.35      9.08 o
  -5  -2   5      257.43      236.09     10.42 o
  -4  -2   5     9793.98     9815.34    138.59 o
  -3  -2   5      135.64      105.11      6.24 o
  -2  -2   5      461.37      404.53     10.55 o
  -1  -2   5      449.54      437.05     10.67 o
   0  -2   5      409.81      526.12     11.32 o
   1  -2   5      826.61      766.23     15.07 o
   2  -2   5      887.29      898.35     16.06 o
   3  -2   5      140.44      120.60      4.96 o
   4  -2   5    15010.95    14835.97    204.48 o
   5  -2   5     2027.39     2005.42     42.34 o
   6  -2   5      172.07      180.29     10.73 o
   7  -2   5     1650.52     1638.80     47.15 o
   8  -2   5      250.15      237.23     18.56 o
   9  -2   5       21.51       18.58      9.88 o
  -9  -1   5      160.71      144.05     24.53 o
  -8  -1   5     2286.78     2205.38     61.28 o
  -7  -1   5     3424.68     3378.72     70.84 o
  -6  -1   5     1496.88     1423.17     37.05 o
  -5  -1   5      188.89      146.67      8.51 o
  -4  -1   5      348.60      337.64     10.66 o
  -3  -1   5      617.43      587.31     13.77 o
  -2  -1   5     2782.83     2692.13     44.24 o
  -1  -1   5     3031.25     2913.05     38.17 o
   0  -1   5     2329.07     2496.94     35.84 o
   1  -1   5     5158.78     5321.11     71.97 o
   2  -1   5     2001.56     2000.03     32.24 o
   3  -1   5     4134.53     4223.23     68.91 o
   4  -1   5     2567.21     2513.12     50.48 o
   5  -1   5     1569.95     1467.29     34.46 o
   6  -1   5     2543.83     2479.63     53.31 o
   7  -1   5      611.22      605.24     39.50 o
   8  -1   5      169.90      150.07     16.30 o
   9  -1   5      439.13      428.34     26.67 o
  -9   0   5       40.34       73.53     12.85 o
  -8   0   5        2.40       -1.58      5.67 o
  -7   0   5      504.55      465.27     21.75 o
  -6   0   5     4448.37     4472.22     84.92 o
  -5   0   5      435.94      454.80     19.07 o
  -4   0   5      604.08      544.09     17.78 o
  -3   0   5     1372.76     1373.39     26.31 o
  -2   0   5      528.61      553.56     16.29 o
  -1   0   5    12616.93    12529.34    191.06 o
   0   0   5     2900.91     3015.58     46.27 o
   1   0   5     2965.36     2913.32     45.31 o
   2   0   5     3765.49     3854.08     58.02 o
   3   0   5       75.80       79.19     10.11 o
   4   0   5       16.88       21.23      7.16 o
   5   0   5        1.76        5.61      4.98 o
   6   0   5     1379.26     1402.55     35.83 o
   7   0   5       25.25       28.45      7.84 o
   8   0   5       98.52       94.39     14.16 o
  -9   1   5     1174.88     1230.26     37.66 o
  -8   1   5      390.27      385.93     21.68 o
  -7   1   5     1100.58     1227.67     44.29 o
  -6   1   5     1138.66     1093.49     44.60 o
  -5   1   5       42.96       56.23      6.88 o
  -4   1   5      934.67      940.41     23.65 o
  -3   1   5      102.74       94.05      7.22 o
  -2   1   5      151.46      145.50      8.82 o
  -1   1   5     6918.42     6696.42    136.89 o
   0   1   5       41.03       41.61      4.19 o
   1   1   5        1.85        5.39      3.83 o
   2   1   5       98.22       87.89      7.56 o
   3   1   5       18.63       13.57      5.01 o
   4   1   5     3868.21     3748.48     73.20 o
   5   1   5     1965.83     1890.72     43.67 o
   6   1   5      847.00      846.35     26.75 o
   7   1   5     1509.08     1597.81     42.11 o
   8   1   5       97.24       74.50     17.40 o
  -9   2   5     2556.33     2714.31     74.41 o
  -8   2   5        3.39        4.50     10.85 o
  -7   2   5      880.38      866.07     29.61 o
  -6   2   5       34.97       50.32      7.25 o
  -5   2   5      911.25      912.89     24.72 o
  -4   2   5     1413.49     1540.07     34.59 o
  -3   2   5      400.78      386.65     16.13 o
  -2   2   5      602.78      530.07     14.61 o
  -1   2   5     6822.14     6238.10    128.07 o
   0   2   5        2.19        7.20      4.20 o
   1   2   5     4445.90     4368.25     81.86 o
   2   2   5     3350.47     3276.77     64.56 o
   3   2   5     1165.69     1174.40     30.06 o
   4   2   5     2114.49     2101.96     46.99 o
   5   2   5     1739.04     1731.50     42.08 o
   6   2   5      304.83      335.38     21.24 o
   7   2   5     1259.22     1296.96     44.34 o
   8   2   5      276.57      278.08     26.27 o
  -9   3   5     1832.81     1817.58     55.08 o
  -8   3   5      160.37      200.48     19.43 o
  -7   3   5      246.15      272.92     15.23 o
  -6   3   5       47.86       59.59      7.92 o
  -5   3   5      283.94      278.42     13.75 o
  -4   3   5      822.92      761.47     18.55 o
  -3   3   5     2051.74     2183.02     45.78 o
  -2   3   5     1358.63     1430.73     29.38 o
  -1   3   5     1919.57     1889.51     39.21 o
   0   3   5     3474.35     3571.60     69.05 o
   1   3   5        6.99       15.03      4.58 o
   2   3   5        2.75       -2.19      4.74 o
   3   3   5     4696.53     4611.70     88.99 o
   4   3   5       98.42      127.92     11.86 o
   5   3   5     1297.46     1309.22     36.81 o
   6   3   5        4.63        1.34      8.33 o
   7   3   5      117.19      125.87     17.80 o
  -9   4   5       57.88       32.06     11.02 o
  -8   4   5        4.66        5.63     10.67 o
  -7   4   5        9.95        0.75      5.90 o
  -6   4   5       15.60       22.82      6.30 o
  -5   4   5      160.47      149.96     10.84 o
  -4   4   5     2070.35     2115.53     46.15 o
  -3   4   5     1710.93     1694.38     39.16 o
  -2   4   5      310.25      324.26     12.37 o
  -1   4   5     4480.14     4373.61     74.04 o
   0   4   5     1869.54     1854.21     38.36 o
   1   4   5       72.62       72.92      8.13 o
   2   4   5     1427.14     1368.51     34.42 o
   3   4   5      902.92      859.57     26.22 o
   4   4   5      165.56      162.71     12.96 o
   5   4   5     1059.42     1063.41     38.38 o
   6   4   5      499.45      578.24     30.11 o
  -8   5   5      459.10      519.73     27.31 o
  -7   5   5      229.33      185.48     16.81 o
  -6   5   5     2084.07     2357.67     52.90 o
  -5   5   5      337.16      290.27     23.07 o
  -4   5   5        7.51        5.56      5.08 o
  -3   5   5     6765.00     6523.76    107.44 o
  -2   5   5     1290.11     1265.31     31.52 o
  -1   5   5     2478.58     2466.27     52.51 o
   0   5   5      653.59      619.19     20.35 o
   1   5   5       60.07       58.45      7.79 o
   2   5   5     4601.37     4195.12     97.72 o
   3   5   5       54.23       57.31     11.10 o
   4   5   5     1036.13     1044.90     38.04 o
   5   5   5     1222.41     1264.51     60.05 o
   6   5   5      219.99      214.88     25.52 o
  -8   6   5       42.02       44.54     11.75 o
  -7   6   5       31.27       33.65     10.41 o
  -6   6   5     2904.75     2923.93     75.20 o
  -5   6   5       83.85       88.25     11.74 o
  -4   6   5       17.44       14.08      8.63 o
  -3   6   5       92.68      104.66     10.57 o
  -2   6   5      168.46      162.89     14.59 o
  -1   6   5     1360.55     1283.11     53.27 o
   0   6   5      456.24      484.30     25.18 o
   1   6   5       55.54       35.51     16.82 o
   2   6   5       52.24       64.42     14.49 o
   3   6   5       17.62       25.23     10.00 o
   4   6   5      655.13      615.93     36.94 o
   5   6   5        1.93       -9.65      9.65 o
  -8   7   5      294.07      382.02     31.02 o
  -7   7   5      411.01      417.23     30.26 o
  -6   7   5       22.36       25.91     11.64 o
  -5   7   5     1361.33     1375.28     43.91 o
  -4   7   5      404.01      426.39     22.65 o
  -3   7   5      286.54      291.74     16.33 o
  -2   7   5      355.81      320.37     25.34 o
  -1   7   5      681.90      697.74     28.03 o
   0   7   5      279.57      236.29     21.81 o
   1   7   5       83.18       84.72     15.22 o
   2   7   5      362.64      346.59     27.12 o
   3   7   5      461.92      424.36     30.37 o
   4   7   5       22.68       17.73     12.56 o
  -7   8   5      915.88      897.91     44.95 o
  -6   8   5       28.34       39.51     13.82 o
  -5   8   5        0.47       -2.78      9.23 o
  -4   8   5      299.25      316.79     25.50 o
  -3   8   5      887.28      854.02     39.65 o
  -2   8   5      805.41      820.09     38.86 o
  -1   8   5        2.84        8.77      9.46 o
   0   8   5      171.47      144.20     19.15 o
   1   8   5      880.81      878.27     42.12 o
   2   8   5       11.56        4.73     14.41 o
   3   8   5      542.72      517.50     35.20 o
  -6   9   5      524.55      589.00     37.33 o
  -5   9   5      346.83      331.38     28.16 o
  -4   9   5       33.91       42.39     14.78 o
  -3   9   5     1965.60     1862.78    123.13 o
  -2   9   5       54.27       70.75     14.63 o
  -1   9   5        0.27       -7.93      8.89 o
   0   9   5      329.29      376.04     37.81 o
   1   9   5      125.98      116.08     19.13 o
  -3  10   5      379.66      444.51     34.62 o
  -2  10   5       14.05       41.12     25.29 o
   2 -13   6       59.83       56.04     18.91 o
   3 -13   6      515.87      541.00     27.87 o
  -1 -12   6     1016.52     1029.43     30.70 o
   0 -12   6       89.14       88.11      8.39 o
   1 -12   6      377.76      346.73     26.25 o
   2 -12   6     1519.88     1518.47     49.89 o
   3 -12   6      542.24      585.51     27.33 o
   4 -12   6      962.50      916.08     37.00 o
   5 -12   6      542.36      561.93     49.96 o
  -3 -11   6      176.55      161.41     12.99 o
  -2 -11   6      207.17      200.92     20.42 o
  -1 -11   6       40.57       41.51      6.77 o
   0 -11   6       30.12       29.03      4.90 o
   1 -11   6       44.78       62.42     15.75 o
   2 -11   6      634.44      644.78     39.12 o
   3 -11   6      150.80      156.95     11.81 o
   4 -11   6      101.32       74.84     11.47 o
   5 -11   6      371.06      348.82     22.19 o
   6 -11   6      209.12      238.71     20.58 o
   7 -11   6      309.86      288.02     22.76 o
  -4 -10   6       33.07       31.82      8.69 o
  -3 -10   6      163.66      176.36     12.51 o
  -2 -10   6      159.22      140.08     10.66 o
  -1 -10   6      959.04      947.26     25.79 o
   0 -10   6       71.34       56.73      7.51 o
   1 -10   6       27.82       22.74     11.41 o
   2 -10   6      367.13      387.85     29.42 o
   3 -10   6      923.82      881.85     28.15 o
   4 -10   6      465.71      443.40     22.12 o
   5 -10   6      760.92      690.88     31.25 o
   6 -10   6      494.19      474.11     23.88 o
   7 -10   6       28.83       49.87      9.25 o
  -5  -9   6      556.95      502.13     40.27 o
  -4  -9   6        2.17        0.21      4.91 o
  -3  -9   6      444.08      432.52     21.00 o
  -2  -9   6     5020.43     4915.25    103.67 o
  -1  -9   6      534.23      511.92     14.74 o
   0  -9   6       13.77       19.79     13.15 o
   1  -9   6     5234.59     5259.34    155.39 o
   2  -9   6       17.85       16.88     17.38 o
   3  -9   6     1009.48      963.52     28.85 o
   4  -9   6     2109.30     2048.88     63.24 o
   5  -9   6      136.15      161.85      9.99 o
   6  -9   6     1530.39     1542.79     66.41 o
   7  -9   6     1768.34     1652.63     47.44 o
   8  -9   6      167.88      157.59     15.21 o
  -6  -8   6      329.63      325.78     16.40 o
  -5  -8   6        1.00        1.44      4.48 o
  -4  -8   6       96.57       80.85      7.49 o
  -3  -8   6     1198.70     1110.50     31.00 o
  -2  -8   6     2770.07     2661.20     59.22 o
  -1  -8   6      262.90      252.25     12.29 o
   0  -8   6      274.73      250.97     35.75 o
   1  -8   6      703.64      737.71     37.64 o
   2  -8   6     1313.80     1300.14     51.74 o
   3  -8   6       78.43       92.93      7.62 o
   4  -8   6     1024.92     1028.29     25.14 o
   5  -8   6       95.36       89.22      8.69 o
   6  -8   6       85.85       92.65     10.36 o
   7  -8   6       13.68       14.62      7.46 o
   8  -8   6      311.83      306.68     20.49 o
  -6  -7   6        1.59       -3.88      5.47 o
  -5  -7   6      219.70      243.50     11.26 o
  -4  -7   6     2533.07     2478.06     44.80 o
  -3  -7   6     1994.98     1953.27     53.71 o
  -2  -7   6       39.65       36.60     13.22 o
  -1  -7   6     2452.95     2448.59     78.74 o
   0  -7   6      314.60      303.45     21.95 o
   1  -7   6     1127.45     1104.11     44.71 o
   2  -7   6       18.20       18.22      4.39 o
   3  -7   6      888.93      929.89     27.53 o
   4  -7   6     2077.98     2043.56     43.54 o
   5  -7   6      212.33      213.26     12.75 o
   6  -7   6       10.89        7.41     12.40 o
   7  -7   6        6.54        8.65      7.08 o
   8  -7   6       37.95       46.69     10.58 o
  -7  -6   6      455.76      480.25     23.59 o
  -6  -6   6       11.12       15.07      6.10 o
  -5  -6   6        0.69        1.76      4.56 o
  -4  -6   6     7073.24     6882.17    123.25 o
  -3  -6   6     1932.80     1957.61     39.55 o
  -2  -6   6      445.08      465.62     11.27 o
  -1  -6   6     1934.52     1911.22     50.54 o
   0  -6   6     1150.09     1095.88     49.45 o
   1  -6   6     1781.98     1734.16     42.51 o
   2  -6   6       22.26       22.04      2.81 o
   3  -6   6     3554.74     3512.37     53.38 o
   4  -6   6     2427.36     2460.97     50.83 o
   5  -6   6      350.50      343.59     16.38 o
   6  -6   6      669.08      725.86     32.89 o
   7  -6   6      464.53      454.84     22.82 o
   8  -6   6        2.55        1.98      7.64 o
   9  -6   6       51.41       60.51     13.37 o
  -7  -5   6     1367.88     1259.71     40.31 o
  -6  -5   6       48.59       44.58      8.65 o
  -5  -5   6      936.09      953.20     26.40 o
  -4  -5   6     1461.49     1377.20     46.01 o
  -3  -5   6      227.96      217.42      9.16 o
  -2  -5   6      689.67      659.76     14.07 o
  -1  -5   6     1423.82     1447.80     28.37 o
   0  -5   6     1959.58     1889.41     45.24 o
   1  -5   6     3068.57     3095.57     57.78 o
   2  -5   6     2068.72     2103.08     30.50 o
   3  -5   6      513.40      509.63     19.21 o
   4  -5   6      155.18      154.27      8.01 o
   5  -5   6      119.78      119.28     10.70 o
   6  -5   6       43.05       31.43      8.17 o
   7  -5   6     1925.58     1937.06     55.56 o
   8  -5   6      324.12      285.21     29.24 o
   9  -5   6      720.38      735.62     28.84 o
  -8  -4   6        2.38       -6.83      6.83 o
  -7  -4   6       58.91       51.69      9.97 o
  -6  -4   6     4380.45     4110.07     94.70 o
  -5  -4   6     2371.05     2265.88     48.21 o
  -4  -4   6      430.68      461.65     15.17 o
  -3  -4   6      459.77      437.10     13.56 o
  -2  -4   6      689.35      635.69     12.87 o
  -1  -4   6        3.15       10.58      3.46 o
   0  -4   6     1524.89     1581.25     23.81 o
   1  -4   6      775.76      763.32     13.15 o
   2  -4   6     1847.28     1911.64     28.79 o
   3  -4   6        2.18        4.51      3.12 o
   4  -4   6        9.24       19.03      3.98 o
   5  -4   6       62.82       51.89      6.29 o
   6  -4   6     1319.38     1352.21     59.41 o
   7  -4   6       50.97       50.93      8.71 o
   8  -4   6      972.56      975.08     31.99 o
   9  -4   6        1.53       -9.13      9.70 o
  -8  -3   6      353.64      429.05     23.74 o
  -7  -3   6      324.93      304.89     21.27 o
  -6  -3   6       13.97        2.01      6.37 o
  -5  -3   6      143.19      159.05     10.20 o
  -4  -3   6      207.79      215.74      9.30 o
  -3  -3   6      483.79      537.05     19.17 o
  -2  -3   6     1626.36     1697.14     30.70 o
  -1  -3   6     7960.97     7605.70    108.94 o
   0  -3   6      451.73      479.68     10.99 o
   1  -3   6        6.89        5.75      3.26 o
   2  -3   6     3789.45     3890.07     58.99 o
   3  -3   6       48.40       55.09      4.36 o
   4  -3   6      863.13      856.71     18.86 o
   5  -3   6      850.86      853.92     22.06 o
   6  -3   6      818.13      875.80     33.91 o
   7  -3   6     2620.85     2533.17     65.24 o
   8  -3   6       58.30       57.48     14.22 o
   9  -3   6      570.48      597.07     37.03 o
  -8  -2   6      227.02      272.52     19.75 o
  -7  -2   6      246.12      189.01     15.83 o
  -6  -2   6      570.85      597.63     24.17 o
  -5  -2   6      756.06      683.56     20.83 o
  -4  -2   6     4918.73     4750.52     78.82 o
  -3  -2   6      595.80      544.39     18.44 o
  -2  -2   6      221.95      204.62      8.01 o
  -1  -2   6    14209.83    13711.71    177.77 o
   0  -2   6       22.11       53.82      5.46 o
   1  -2   6     1214.41     1285.90     23.26 o
   2  -2   6    14225.98    14447.92    187.56 o
   3  -2   6     3160.33     3276.03     47.50 o
   4  -2   6     6364.32     6335.45    112.48 o
   5  -2   6       34.11       31.34      7.26 o
   6  -2   6        0.51       -1.10      5.58 o
   7  -2   6        0.71       -6.15      6.15 o
   8  -2   6       78.14       80.38     12.67 o
  -9  -1   6      298.17      270.84     21.53 o
  -8  -1   6       49.21       38.73     10.24 o
  -7  -1   6      147.07      188.48     13.45 o
  -6  -1   6      470.94      413.76     24.03 o
  -5  -1   6      401.85      392.14     15.84 o
  -4  -1   6     2008.85     2026.33     34.71 o
  -3  -1   6     1225.24     1312.12     30.57 o
  -2  -1   6     1316.62     1412.21     26.74 o
  -1  -1   6       46.88       42.24      4.80 o
   0  -1   6      121.99      133.48      6.90 o
   1  -1   6      163.57      188.58      8.91 o
   2  -1   6     2533.48     2630.65     39.37 o
   3  -1   6      589.86      579.74     17.50 o
   4  -1   6       39.22       39.53      6.45 o
   5  -1   6      158.55      166.25     11.19 o
   6  -1   6      127.99      144.13     14.47 o
   7  -1   6      147.29      159.59     15.98 o
   8  -1   6      404.99      431.44     25.59 o
  -9   0   6       93.82      111.18     15.74 o
  -8   0   6      178.63      180.82     15.56 o
  -7   0   6      401.07      389.35     18.55 o
  -6   0   6     2106.24     2162.05     55.40 o
  -5   0   6      886.97      850.16     23.40 o
  -4   0   6      359.85      399.37     12.68 o
  -3   0   6      625.19      573.36     14.98 o
  -2   0   6       19.35       33.33      4.09 o
  -1   0   6      798.26      809.14     19.91 o
   0   0   6     4707.79     5224.54     77.30 o
   1   0   6     1442.49     1490.14     26.86 o
   2   0   6     7781.81     7504.25    108.73 o
   3   0   6     2134.22     2056.06     46.53 o
   4   0   6      353.74      357.26     15.11 o
   5   0   6     1090.75     1084.00     29.82 o
   6   0   6       84.72       85.89     11.73 o
   7   0   6      346.04      375.60     22.73 o
   8   0   6      816.31      842.46     54.93 o
  -9   1   6       22.90       35.61      9.89 o
  -8   1   6      241.52      236.30     18.42 o
  -7   1   6       96.83      114.86     12.83 o
  -6   1   6     2650.79     2718.77     58.04 o
  -5   1   6     1815.06     1798.09     58.16 o
  -4   1   6      102.52      116.66      8.80 o
  -3   1   6      874.83      911.17     20.93 o
  -2   1   6    13306.75    12764.78    178.35 o
  -1   1   6     8563.04     8599.06    134.06 o
   0   1   6      277.59      273.22     11.08 o
   1   1   6       11.92        2.47      4.94 o
   2   1   6     2573.42     2562.10     46.59 o
   3   1   6     1361.79     1300.45     34.51 o
   4   1   6      511.31      525.28     19.13 o
   5   1   6     1832.22     1745.79     42.45 o
   6   1   6      103.96      119.09     12.05 o
   7   1   6       27.47       19.06      9.61 o
   8   1   6      736.58      672.65     42.26 o
  -9   2   6      689.20      707.40     34.73 o
  -8   2   6        1.03        9.69     13.57 o
  -7   2   6       11.54        7.15      6.07 o
  -6   2   6     2986.01     2791.82     59.22 o
  -5   2   6      562.69      571.28     19.44 o
  -4   2   6      433.87      418.27     18.33 o
  -3   2   6       53.63       55.20      7.09 o
  -2   2   6     4691.91     4520.80     84.74 o
  -1   2   6      313.99      268.79     12.32 o
   0   2   6     9597.77     9534.75    151.01 o
   1   2   6       99.60      144.24     19.74 o
   2   2   6     2470.24     2306.64     49.85 o
   3   2   6      419.44      380.94     22.61 o
   4   2   6        0.22       -3.07      6.43 o
   5   2   6     1345.42     1289.94     35.69 o
   6   2   6      719.74      725.37     26.78 o
   7   2   6      100.39      110.76     15.41 o
  -9   3   6      129.74      110.66     15.40 o
  -8   3   6      946.99      971.55     36.10 o
  -7   3   6      645.96      704.79     24.75 o
  -6   3   6      232.89      224.59     13.91 o
  -5   3   6      836.54      784.78     32.50 o
  -4   3   6      578.49      569.37     19.26 o
  -3   3   6      593.82      608.20     19.70 o
  -2   3   6      335.72      316.06     13.98 o
  -1   3   6     1243.29     1187.75     29.97 o
   0   3   6     1059.86     1072.58     28.30 o
   1   3   6     1785.61     1761.16     54.21 o
   2   3   6      102.68       97.85      9.75 o
   3   3   6      359.66      310.10     26.76 o
   4   3   6       54.31       63.24      9.09 o
   5   3   6        4.92        4.92      6.94 o
   6   3   6       79.48       91.01     14.73 o
  -8   4   6     1000.68     1023.21     55.74 o
  -7   4   6      228.19      274.53     21.09 o
  -6   4   6     2469.76     2522.60     56.50 o
  -5   4   6      302.82      306.56     20.60 o
  -4   4   6     1922.50     1961.35     56.62 o
  -3   4   6     2638.88     2646.91     50.49 o
  -2   4   6      298.46      275.68     13.65 o
  -1   4   6        9.92        7.58      5.18 o
   0   4   6     2418.57     2421.78     52.26 o
   1   4   6     3371.94     3204.04     65.96 o
   2   4   6     1033.87      989.32     28.88 o
   3   4   6      828.77      776.16     26.60 o
   4   4   6       18.49       10.19      8.45 o
   5   4   6      411.87      431.40     26.10 o
   6   4   6       50.63       21.62     11.70 o
  -8   5   6       64.41      114.47     15.62 o
  -7   5   6       63.10       40.94     16.58 o
  -6   5   6      135.64      126.81     12.06 o
  -5   5   6       15.23       13.56      6.37 o
  -4   5   6       68.92       87.58      9.65 o
  -3   5   6     3067.01     2926.30     55.49 o
  -2   5   6      373.32      384.77     16.75 o
  -1   5   6     2395.88     2316.86     54.41 o
   0   5   6     1236.39     1125.52     30.83 o
   1   5   6     1157.07     1114.79     31.14 o
   2   5   6        2.98        4.99      7.49 o
   3   5   6      236.01      251.10     27.38 o
   4   5   6       25.86        7.96      9.42 o
   5   5   6      621.81      633.97     32.63 o
  -8   6   6      417.98      473.95     46.42 o
  -7   6   6        1.91        1.41      8.52 o
  -6   6   6      388.65      414.69     63.31 o
  -5   6   6      119.83      153.95     15.74 o
  -4   6   6        9.42       -3.63      6.51 o
  -3   6   6       10.45        3.84      5.98 o
  -2   6   6      643.41      644.73     33.32 o
  -1   6   6      122.04      144.20     14.73 o
   0   6   6       17.74        8.05      7.38 o
   1   6   6      319.14      287.76     19.74 o
   2   6   6      999.30     1024.44     37.53 o
   3   6   6       20.72       19.93      9.96 o
   4   6   6      306.98      247.01     26.52 o
  -7   7   6        5.65       25.10     12.44 o
  -6   7   6      252.62      261.46     28.42 o
  -5   7   6       76.17       41.02     10.71 o
  -4   7   6      298.99      318.14     21.13 o
  -3   7   6      121.07       95.14     11.36 o
  -2   7   6      675.57      669.78     28.37 o
  -1   7   6       70.62       80.99     17.68 o
   0   7   6     1399.12     1458.49     72.11 o
   1   7   6      225.74      225.64     26.36 o
   2   7   6       11.03        0.42     10.58 o
   3   7   6     1721.69     1720.09     69.70 o
  -6   8   6      239.10      241.21     64.01 o
  -5   8   6      713.06      903.25     44.39 o
  -4   8   6      645.09      659.33     52.94 o
  -3   8   6      466.60      538.39     33.36 o
  -2   8   6      525.16      516.62     46.73 o
  -1   8   6       77.38       37.62     13.55 o
   0   8   6     2766.77     2754.92     91.16 o
   1   8   6      424.06      513.25     34.78 o
   2   8   6       85.76       72.87     17.18 o
  -4   9   6     1196.87     1241.39     77.93 o
  -3   9   6        3.09       -3.89      9.92 o
  -2   9   6       61.28       62.12     15.09 o
  -1   9   6      362.64      381.58     30.10 o
   0   9   6        0.49       13.05     11.64 o
  -1 -12   7      293.09      285.48     23.69 o
   0 -12   7      237.23      313.66     32.24 o
   1 -12   7        2.02       19.95     13.75 o
   2 -12   7      138.79      152.76     23.49 o
   3 -12   7        0.52       -6.36     12.05 o
   4 -12   7      681.82      752.46     32.32 o
   5 -12   7      306.66      321.53     21.97 o
  -2 -11   7       55.17       49.89     15.77 o
  -1 -11   7      740.97      716.99     50.62 o
   0 -11   7      343.48      323.24     30.32 o
   1 -11   7     1093.82     1204.08     77.07 o
   2 -11   7      173.83      146.24     29.76 o
   3 -11   7      546.74      550.80     23.72 o
   4 -11   7     1049.67     1112.76     51.67 o
   5 -11   7      254.02      261.85     19.74 o
   6 -11   7       13.37       23.08     10.26 o
  -4 -10   7      932.90      865.18     25.03 o
  -3 -10   7       77.37       74.49      7.50 o
  -2 -10   7     1726.38     1825.28     37.78 o
  -1 -10   7       60.85       62.26      4.49 o
   0 -10   7       67.70       86.83     33.57 o
   1 -10   7      925.37      911.35     45.68 o
   2 -10   7      417.93      428.57     32.01 o
   3 -10   7      244.16      238.32     20.39 o
   4 -10   7     3408.94     3354.04     82.14 o
   5 -10   7        0.07       -4.70      6.61 o
   6 -10   7      281.02      282.10     35.08 o
   7 -10   7      623.62      595.25     36.05 o
  -5  -9   7      487.59      550.60     20.28 o
  -4  -9   7       56.26       50.75      8.25 o
  -3  -9   7     1652.85     1600.15     35.16 o
  -2  -9   7        9.71       11.52      3.90 o
  -1  -9   7     1870.51     1821.05     33.02 o
   0  -9   7      837.84      906.38     44.26 o
   1  -9   7     1956.22     1930.12    135.97 o
   2  -9   7      214.91      239.47     23.74 o
   3  -9   7      102.04       81.04      7.56 o
   4  -9   7      190.38      174.22     12.43 o
   5  -9   7       56.88       69.73      7.21 o
   6  -9   7       48.77       60.05     13.29 o
   7  -9   7        8.42        4.16      8.23 o
   8  -9   7        3.28        0.31      7.57 o
  -5  -8   7        2.19        0.91      4.46 o
  -4  -8   7      118.65      113.99      7.72 o
  -3  -8   7      852.52      864.78     31.30 o
  -2  -8   7      534.13      497.57     16.49 o
  -1  -8   7      236.34      231.60      8.54 o
   0  -8   7       13.23       23.37     13.33 o
   1  -8   7      980.66      956.33     43.24 o
   2  -8   7       24.77       28.06     10.68 o
   3  -8   7       68.03       73.49     10.01 o
   4  -8   7      875.70      912.25     23.14 o
   5  -8   7       14.01       18.51      5.78 o
   6  -8   7        5.88       11.90      8.83 o
   7  -8   7      255.45      256.53     27.34 o
   8  -8   7        0.41       -3.37      7.09 o
  -6  -7   7      192.03      184.93     12.62 o
  -5  -7   7      536.10      529.15     16.49 o
  -4  -7   7       13.69       17.84      4.95 o
  -3  -7   7      303.98      303.28     20.67 o
  -2  -7   7      276.32      257.61     11.19 o
  -1  -7   7     7020.07     6949.27    125.14 o
   0  -7   7      478.78      442.23     36.46 o
   1  -7   7      420.16      475.43     46.96 o
   2  -7   7     1522.27     1447.12     30.88 o
   3  -7   7      541.59      528.32     15.84 o
   4  -7   7     2978.47     2835.82     57.94 o
   5  -7   7     1009.30     1006.88     32.50 o
   6  -7   7      430.08      445.80     20.54 o
   7  -7   7     5531.93     5585.52    128.09 o
   8  -7   7       76.47       61.00     15.22 o
  -7  -6   7       16.17       19.43      8.47 o
  -6  -6   7       72.80       92.39     11.44 o
  -5  -6   7     2345.11     2237.32     48.24 o
  -4  -6   7     2148.65     1963.04     41.82 o
  -3  -6   7      583.80      507.56     16.00 o
  -2  -6   7      707.19      717.66     14.98 o
  -1  -6   7     1736.28     1732.91     36.31 o
   0  -6   7     1166.00     1128.70     31.26 o
   1  -6   7      434.06      425.36     10.08 o
   2  -6   7       74.37       69.77      4.16 o
   3  -6   7       20.71       18.97      4.29 o
   4  -6   7     1684.85     1640.84     32.80 o
   5  -6   7      669.85      670.56     29.66 o
   6  -6   7       36.54       29.32      8.80 o
   7  -6   7       82.16       83.38     12.05 o
   8  -6   7      337.19      299.93     31.46 o
  -7  -5   7      422.39      427.94     26.85 o
  -6  -5   7       33.58       35.35      8.35 o
  -5  -5   7      518.21      498.92     17.67 o
  -4  -5   7     1359.25     1316.33     30.87 o
  -3  -5   7     3547.67     3510.61     66.12 o
  -2  -5   7      443.03      484.17     12.11 o
  -1  -5   7       20.36       20.46      2.97 o
   0  -5   7     1956.82     1957.99     28.27 o
   1  -5   7     1968.17     1917.41     26.03 o
   2  -5   7      761.26      754.88     24.05 o
   3  -5   7     6644.99     6777.90    109.41 o
   4  -5   7      136.47      124.30      7.83 o
   5  -5   7     4834.71     4699.25     90.25 o
   6  -5   7      387.00      409.11     21.01 o
   7  -5   7      459.33      453.47     20.32 o
   8  -5   7        5.31        3.66      7.04 o
  -8  -4   7      144.81      117.63     18.91 o
  -7  -4   7       35.81       82.17     11.89 o
  -6  -4   7     1063.31     1130.54     45.82 o
  -5  -4   7       21.19       13.36      5.54 o
  -4  -4   7     1277.28     1238.50     29.77 o
  -3  -4   7     2388.19     2244.39     45.35 o
  -2  -4   7      738.58      712.92     24.50 o
  -1  -4   7        4.30        6.16      4.32 o
   0  -4   7      295.54      292.87      8.43 o
   1  -4   7       43.79       37.80      3.76 o
   2  -4   7     6819.77     6914.88    101.01 o
   3  -4   7     4439.60     4487.50     63.13 o
   4  -4   7       20.19       17.07      4.05 o
   5  -4   7        3.91        7.23      4.50 o
   6  -4   7     1209.37     1198.87     32.94 o
   7  -4   7        1.92        3.51      7.72 o
   8  -4   7       71.15       44.11     11.91 o
  -8  -3   7      843.50      795.95     32.69 o
  -7  -3   7     1015.27     1008.94     43.48 o
  -6  -3   7     3565.82     3325.12     89.79 o
  -5  -3   7        0.14        4.38      5.63 o
  -4  -3   7     2577.14     2520.47     51.80 o
  -3  -3   7     1210.00     1226.71     38.26 o
  -2  -3   7      635.67      649.84     15.83 o
  -1  -3   7     6281.68     6425.47     93.84 o
   0  -3   7     1048.91     1087.04     20.67 o
   1  -3   7     1413.58     1545.99     27.38 o
   2  -3   7     1675.28     1792.64     31.35 o
   3  -3   7      254.46      272.66      9.73 o
   4  -3   7     3679.95     3693.76     65.08 o
   5  -3   7     2361.03     2351.54     52.35 o
   6  -3   7      350.34      372.76     40.87 o
   7  -3   7      262.10      247.24     19.50 o
   8  -3   7     1306.38     1334.19     47.23 o
  -8  -2   7       14.34        8.39      8.68 o
  -7  -2   7        2.37        0.35      6.92 o
  -6  -2   7      232.11      237.26     16.43 o
  -5  -2   7      295.10      251.19     15.65 o
  -4  -2   7      373.30      311.98     12.70 o
  -3  -2   7     1499.91     1467.72     29.65 o
  -2  -2   7        0.92        1.91      3.66 o
  -1  -2   7      158.40      163.55      6.62 o
   0  -2   7     2698.79     2756.30     44.38 o
   1  -2   7     4233.04     4334.98     66.33 o
   2  -2   7      210.92      239.84      8.08 o
   3  -2   7      417.29      427.24     12.36 o
   4  -2   7       87.85       96.82      9.38 o
   5  -2   7      134.21      143.20     12.90 o
   6  -2   7      303.49      319.22     23.43 o
   7  -2   7      889.21      921.62     37.12 o
   8  -2   7       34.04       17.50     12.75 o
  -8  -1   7      412.45      428.95     24.96 o
  -7  -1   7        9.05       -1.51      7.94 o
  -6  -1   7       41.80       49.43      8.19 o
  -5  -1   7        2.04        3.68      4.97 o
  -4  -1   7     1409.31     1416.49     30.36 o
  -3  -1   7     2102.62     2202.27     39.90 o
  -2  -1   7     1777.42     1705.31     32.46 o
  -1  -1   7     6004.47     5821.38     85.12 o
   0  -1   7      219.43      235.73      7.87 o
   1  -1   7     1732.16     1728.66     28.17 o
   2  -1   7      221.49      244.67      8.56 o
   3  -1   7     1532.78     1546.65     35.79 o
   4  -1   7     1126.76     1092.00     30.21 o
   5  -1   7     2665.13     2610.27     81.17 o
   6  -1   7       55.06       60.21     10.69 o
   7  -1   7       43.59       40.01     11.55 o
   8  -1   7     1042.56     1023.68     49.28 o
  -8   0   7       33.09       34.97     10.34 o
  -7   0   7       48.04       54.59      9.26 o
  -6   0   7     1009.33      893.69     44.75 o
  -5   0   7     1171.07     1168.78     35.26 o
  -4   0   7      498.25      467.54     16.24 o
  -3   0   7     2931.07     2993.14     52.49 o
  -2   0   7      995.55     1103.39     22.13 o
  -1   0   7     1283.39     1243.81     26.18 o
   0   0   7     4429.87     4463.49     67.82 o
   1   0   7     1097.71     1128.52     22.45 o
   2   0   7     1492.31     1480.77     28.00 o
   3   0   7     1153.57     1141.96     29.81 o
   4   0   7       31.36       29.94      7.00 o
   5   0   7     4413.54     4495.76     96.28 o
   6   0   7       49.46       28.79     13.22 o
   7   0   7      726.65      728.97     32.04 o
  -8   1   7        5.74        8.61      8.49 o
  -7   1   7        7.35       15.61      8.07 o
  -6   1   7      927.93      907.06     31.59 o
  -5   1   7      593.38      619.61     20.71 o
  -4   1   7      141.91      151.42     10.54 o
  -3   1   7     8181.12     8069.32    143.79 o
  -2   1   7      395.20      352.05     16.06 o
  -1   1   7      321.52      292.59     13.20 o
   0   1   7       65.14       60.80      5.80 o
   1   1   7     1438.68     1381.46     29.40 o
   2   1   7      126.97      135.91     10.59 o
   3   1   7      603.83      611.80     28.05 o
   4   1   7      753.46      767.03     24.99 o
   5   1   7      307.23      292.88     16.56 o
   6   1   7        1.68        1.67      8.21 o
   7   1   7        4.11       20.02     10.63 o
  -8   2   7      401.04      421.68     24.80 o
  -7   2   7        4.79       -2.04      6.78 o
  -6   2   7     2408.88     2576.00     56.79 o
  -5   2   7     1080.42     1125.56     30.74 o
  -4   2   7      422.02      416.97     23.45 o
  -3   2   7      359.82      318.09     14.59 o
  -2   2   7     1110.09     1075.48     36.93 o
  -1   2   7      133.78      141.13     10.23 o
   0   2   7       20.62       31.65      6.46 o
   1   2   7     1478.52     1492.54     38.10 o
   2   2   7      213.91      213.80     17.27 o
   3   2   7       17.13       34.21      7.47 o
   4   2   7      513.12      435.26     19.72 o
   5   2   7      162.92      162.48     14.06 o
   6   2   7      448.50      468.43     30.03 o
   7   2   7        3.28        0.25     12.83 o
  -8   3   7      110.98      167.14     17.59 o
  -7   3   7      165.17      145.00     13.48 o
  -6   3   7      295.87      304.40     16.50 o
  -5   3   7      996.21     1060.68     30.40 o
  -4   3   7     2460.36     2378.47     52.61 o
  -3   3   7      482.33      519.54     17.47 o
  -2   3   7      843.85      809.32     28.61 o
  -1   3   7        2.00        0.56      6.53 o
   0   3   7     1767.27     1690.54     41.30 o
   1   3   7      986.04      941.84     27.41 o
   2   3   7        1.65        4.31      5.57 o
   3   3   7     1586.71     1523.02     46.94 o
   4   3   7     3727.32     3599.43     76.76 o
   5   3   7      410.47      372.44     22.64 o
   6   3   7      215.30      203.87     20.79 o
  -8   4   7     2232.32     2301.50     83.69 o
  -7   4   7      302.49      325.35     24.56 o
  -6   4   7       42.79       45.00     14.00 o
  -5   4   7      430.23      425.89     28.76 o
  -4   4   7      768.83      744.89     24.65 o
  -3   4   7     1006.23     1022.99     26.54 o
  -2   4   7       27.22       18.12      6.71 o
  -1   4   7      492.15      490.41     19.11 o
   0   4   7     4785.91     4746.59     92.43 o
   1   4   7      289.60      295.23     17.25 o
   2   4   7        8.49       15.15      6.67 o
   3   4   7      637.46      597.78     34.05 o
   4   4   7      933.61      863.28     43.99 o
   5   4   7        7.62       10.22     10.36 o
  -7   5   7      133.30      133.75     16.77 o
  -6   5   7      851.42      850.91     49.22 o
  -5   5   7       76.86       57.60      9.48 o
  -4   5   7       68.98       62.61      9.07 o
  -3   5   7      349.93      306.74     14.81 o
  -2   5   7      158.49      162.39     12.39 o
  -1   5   7      148.97      174.31     12.85 o
   0   5   7      138.96      132.52     14.32 o
   1   5   7     1389.94     1346.74     43.32 o
   2   5   7     1047.72     1021.53     37.43 o
   3   5   7      236.05      250.65     20.75 o
   4   5   7      463.97      437.74     27.51 o
  -7   6   7      364.97      381.27     25.86 o
  -6   6   7       51.09       70.35     26.70 o
  -5   6   7     1703.71     1861.12     79.56 o
  -4   6   7        2.81        1.41      9.64 o
  -3   6   7     1742.06     1745.93     45.42 o
  -2   6   7     1856.57     1845.14     53.66 o
  -1   6   7      224.33      206.92     17.50 o
   0   6   7     1558.14     1545.05     48.22 o
   1   6   7       45.44       51.83     13.38 o
   2   6   7       78.63       93.25     14.34 o
   3   6   7      938.09      987.04     62.35 o
  -6   7   7      159.80      222.37     25.71 o
  -5   7   7     2323.15     2202.96     64.71 o
  -4   7   7     1923.68     1924.35     57.91 o
  -3   7   7     1501.58     1430.74     49.12 o
  -2   7   7       45.99       31.99      9.84 o
  -1   7   7      169.91      189.13     17.79 o
   0   7   7      100.95      117.73     18.52 o
   1   7   7      339.44      325.02     28.60 o
   2   7   7      335.00      374.66     41.73 o
  -5   8   7      318.70      336.04     35.47 o
  -4   8   7      247.37      259.01     26.21 o
  -3   8   7      269.60      305.46     27.49 o
  -2   8   7      369.66      335.01     27.90 o
  -1   8   7       31.99       24.95     12.66 o
   0   8   7       17.02       -7.48      9.93 o
   0 -12   8     1864.64     1776.97    104.33 o
   1 -12   8       84.55       71.29     18.34 o
   2 -12   8     1181.49     1226.34     67.75 o
   3 -12   8      103.17      117.64     26.55 o
   4 -12   8      270.05      263.35     18.31 o
  -2 -11   8        1.68        0.06      3.86 o
  -1 -11   8     2690.03     2423.32    125.53 o
   0 -11   8      888.47      929.07     49.73 o
   1 -11   8      171.19      175.45     24.22 o
   2 -11   8       67.70       41.10     31.04 o
   3 -11   8     1361.52     1317.23     60.72 o
   4 -11   8     1168.82     1175.93     37.92 o
   5 -11   8      345.79      375.09     28.27 o
   6 -11   8      137.56      173.27     18.45 o
  -3 -10   8        3.11        8.45      4.77 o
  -2 -10   8     1089.89     1080.65     29.60 o
  -1 -10   8        5.23        5.96      3.39 o
   0 -10   8       81.02       79.98     17.56 o
   1 -10   8       33.18       25.65     12.54 o
   2 -10   8       87.03       88.29     26.49 o
   3 -10   8       22.77       24.20      5.83 o
   4 -10   8     1238.61     1193.04     40.43 o
   5 -10   8      575.92      532.25     28.10 o
   6 -10   8       51.77       51.19     12.44 o
   7 -10   8        2.35        3.31      6.70 o
  -4  -9   8      129.12      121.10      9.48 o
  -3  -9   8     1514.06     1383.15     31.61 o
  -2  -9   8      317.86      331.41     13.61 o
  -1  -9   8      524.92      473.34     20.78 o
   0  -9   8      175.47      155.49     22.40 o
   1  -9   8      123.72      129.50     18.95 o
   2  -9   8      763.22      772.58     85.35 o
   3  -9   8      137.20      140.80     10.26 o
   4  -9   8      560.39      540.66     22.54 o
   5  -9   8      645.53      636.74     30.60 o
   6  -9   8        1.71       -1.44      5.95 o
   7  -9   8        8.83        8.96     10.19 o
  -5  -8   8      143.28      158.98      9.62 o
  -4  -8   8      842.13      834.55     29.23 o
  -3  -8   8        0.22        1.40      4.60 o
  -2  -8   8       78.10       86.90      8.29 o
  -1  -8   8     1815.73     1823.21     38.85 o
   0  -8   8       81.12       88.26      7.92 o
   1  -8   8      134.70      154.60     12.06 o
   2  -8   8     6855.43     6778.57    122.88 o
   3  -8   8      769.06      716.68     21.08 o
   4  -8   8     1424.68     1470.62     54.44 o
   5  -8   8      255.11      253.91     14.20 o
   6  -8   8      142.91      152.49     12.89 o
   7  -8   8      212.78      202.63     16.24 o
  -6  -7   8      526.98      475.59     19.35 o
  -5  -7   8       35.15       37.62      6.95 o
  -4  -7   8      314.46      335.81     18.45 o
  -3  -7   8      157.62      151.09      9.84 o
  -2  -7   8       12.79        2.08      4.04 o
  -1  -7   8     6407.59     6120.08    112.32 o
   0  -7   8      335.88      337.84     11.26 o
   1  -7   8       75.77       95.46      5.91 o
   2  -7   8      965.74     1041.98     25.07 o
   3  -7   8       78.20       84.69      7.28 o
   4  -7   8      563.30      557.37     16.00 o
   5  -7   8      458.00      477.06     20.12 o
   6  -7   8       63.25       58.16      9.81 o
   7  -7   8      572.12      495.66     38.32 o
   8  -7   8       13.07        1.96      6.88 o
  -6  -6   8      332.71      379.46     20.10 o
  -5  -6   8        1.18       -1.13      4.90 o
  -4  -6   8       27.56       16.24      7.12 o
  -3  -6   8      180.19      180.68      9.05 o
  -2  -6   8      757.63      783.56     19.06 o
  -1  -6   8      188.82      194.15      9.43 o
   0  -6   8     6185.54     6141.72    112.00 o
   1  -6   8      705.45      709.79     28.99 o
   2  -6   8       29.63       48.19      3.88 o
   3  -6   8      740.70      721.35     17.99 o
   4  -6   8      770.38      769.86     30.01 o
   5  -6   8       22.48       41.61      6.87 o
   6  -6   8       14.53       12.12      6.22 o
   7  -6   8        5.09       -3.36      5.77 o
   8  -6   8        4.37        6.53      7.49 o
  -7  -5   8       15.92       13.56      8.32 o
  -6  -5   8      149.58      144.52     13.76 o
  -5  -5   8       15.14        8.71      5.65 o
  -4  -5   8      441.16      444.11     18.96 o
  -3  -5   8     2454.92     2373.04     48.14 o
  -2  -5   8      249.08      260.67     10.38 o
  -1  -5   8     2273.57     2347.86     37.97 o
   0  -5   8        5.43        5.11      2.81 o
   1  -5   8     1157.87     1140.34     21.18 o
   2  -5   8      229.10      242.65      9.73 o
   3  -5   8      136.19      159.72      7.59 o
   4  -5   8       66.28       63.77      8.04 o
   5  -5   8     2288.18     2294.18     44.96 o
   6  -5   8      268.49      242.69     33.84 o
   7  -5   8        0.10        0.98      7.70 o
   8  -5   8      582.84      604.08     30.22 o
  -7  -4   8       20.07        2.54      7.43 o
  -6  -4   8      402.18      369.75     24.08 o
  -5  -4   8     2846.62     2697.05     87.80 o
  -4  -4   8     1484.67     1488.54     35.00 o
  -3  -4   8      926.21      916.16     23.72 o
  -2  -4   8      169.29      174.11      9.14 o
  -1  -4   8     4019.37     3798.34     64.76 o
   0  -4   8      196.86      225.65      8.35 o
   1  -4   8     6140.67     6177.53    100.56 o
   2  -4   8     5827.15     5896.23     96.98 o
   3  -4   8        4.14        8.76      4.15 o
   4  -4   8        8.32        5.42      4.93 o
   5  -4   8     2411.26     2321.16     60.92 o
   6  -4   8      117.28       97.63     12.74 o
   7  -4   8      176.29      165.29     18.39 o
   8  -4   8     1097.38     1149.65     43.40 o
  -7  -3   8        6.44        8.47      7.63 o
  -6  -3   8      618.93      654.24     27.00 o
  -5  -3   8      796.64      757.62     33.98 o
  -4  -3   8        6.96       12.71      5.07 o
  -3  -3   8     3462.01     3418.52     66.80 o
  -2  -3   8       64.33       60.01      6.56 o
  -1  -3   8      350.65      396.10     11.48 o
   0  -3   8        2.82        3.80      3.56 o
   1  -3   8     1285.97     1288.73     24.85 o
   2  -3   8     4460.45     4440.22     68.98 o
   3  -3   8     1967.83     1921.08     34.61 o
   4  -3   8      377.45      369.13     18.87 o
   5  -3   8       80.58       92.91     19.37 o
   6  -3   8      337.11      379.72     22.03 o
   7  -3   8      240.73      255.04     29.75 o
   8  -3   8      183.00      191.66     20.32 o
  -8  -2   8       11.73       26.66      9.96 o
  -7  -2   8      489.36      528.64     35.36 o
  -6  -2   8      751.36      728.00     29.13 o
  -5  -2   8      121.54      132.09     13.08 o
  -4  -2   8      106.02       88.39     12.97 o
  -3  -2   8      651.27      682.33     20.20 o
  -2  -2   8      964.78      936.10     22.06 o
  -1  -2   8      194.51      193.44      7.74 o
   0  -2   8     3162.02     3144.24     50.75 o
   1  -2   8      168.25      159.46      8.03 o
   2  -2   8     2264.49     2172.59     38.32 o
   3  -2   8      315.64      324.09     13.23 o
   4  -2   8      656.15      654.56     28.20 o
   5  -2   8      200.99      216.24     16.65 o
   6  -2   8      245.01      246.15     19.25 o
   7  -2   8       98.81      117.46     15.87 o
  -8  -1   8      337.68      320.11     23.01 o
  -7  -1   8       34.04       27.83      9.97 o
  -6  -1   8     1093.64      999.96     35.40 o
  -5  -1   8     1747.57     1689.57     41.49 o
  -4  -1   8      329.78      316.69     15.10 o
  -3  -1   8     4333.89     4302.82     74.26 o
  -2  -1   8        5.93        5.35      4.07 o
  -1  -1   8     2603.96     2607.39     43.63 o
   0  -1   8    13023.20    13358.96    175.64 o
   1  -1   8      727.30      760.04     16.12 o
   2  -1   8      396.52      412.20     12.42 o
   3  -1   8     1338.44     1260.63     33.07 o
   4  -1   8     1963.44     1982.98     47.13 o
   5  -1   8     1203.29     1253.96     40.63 o
   6  -1   8      106.99       98.11     13.50 o
   7  -1   8       42.88       52.73     12.25 o
  -8   0   8     1508.72     1396.48     47.93 o
  -7   0   8      651.31      672.40     30.37 o
  -6   0   8      952.11      976.98     33.85 o
  -5   0   8      556.78      515.69     61.44 o
  -4   0   8       20.07       23.20      7.14 o
  -3   0   8      205.23      241.16     12.41 o
  -2   0   8        0.54       -3.45      3.45 o
  -1   0   8       69.33       79.19      7.23 o
   0   0   8     1034.22     1039.45     24.19 o
   1   0   8       68.62       82.25      6.26 o
   2   0   8     1653.15     1582.71     33.56 o
   3   0   8      354.53      345.25     14.45 o
   4   0   8      461.43      398.81     21.92 o
   5   0   8       15.21        9.27      8.31 o
   6   0   8      412.23      390.67     30.54 o
   7   0   8      572.22      584.21     31.11 o
  -8   1   8      307.63      385.67     25.46 o
  -7   1   8      144.04      175.71     16.66 o
  -6   1   8       25.11       22.45      8.87 o
  -5   1   8      485.81      557.78     24.16 o
  -4   1   8     1079.90     1127.83     39.73 o
  -3   1   8      191.30      168.89     11.36 o
  -2   1   8     1288.77     1251.66     31.70 o
  -1   1   8      295.00      292.26     15.04 o
   0   1   8       34.40       46.50     12.32 o
   1   1   8      217.42      246.18     11.29 o
   2   1   8      301.73      288.53     12.91 o
   3   1   8     2677.17     2655.12     58.40 o
   4   1   8       10.56        3.38      9.27 o
   5   1   8     1568.64     1584.25     53.62 o
   6   1   8       26.05       22.32     24.08 o
  -8   2   8      129.60      163.94     28.66 o
  -7   2   8      459.83      438.41     24.95 o
  -6   2   8      566.48      630.82     28.11 o
  -5   2   8      354.23      347.55     17.21 o
  -4   2   8      738.83      749.98     24.87 o
  -3   2   8     1086.43      956.09     33.45 o
  -2   2   8       76.29       81.30      8.33 o
  -1   2   8     6151.95     6062.77    113.05 o
   0   2   8     2595.34     2685.65     57.07 o
   1   2   8      353.91      334.97     31.42 o
   2   2   8     1500.19     1461.12     47.82 o
   3   2   8      482.72      476.89     20.58 o
   4   2   8       36.81       35.80      9.82 o
   5   2   8       31.63       20.50      8.77 o
   6   2   8     1322.92     1522.50     51.90 o
  -8   3   8      296.61      241.43     28.75 o
  -7   3   8      652.86      654.84     48.20 o
  -6   3   8     2025.93     2134.83     73.03 o
  -5   3   8      743.57      778.59     26.29 o
  -4   3   8       48.39       34.28      7.56 o
  -3   3   8      157.06      162.62     12.63 o
  -2   3   8      507.20      512.10     22.37 o
  -1   3   8        2.73        0.50      5.39 o
   0   3   8      296.94      303.40     16.74 o
   1   3   8     3143.04     3005.67     64.15 o
   2   3   8        2.81        3.21      6.56 o
   3   3   8     2589.03     2442.44     57.00 o
   4   3   8      204.66      202.64     18.68 o
   5   3   8      227.45      272.21     23.25 o
  -7   4   8      481.64      513.07     28.12 o
  -6   4   8        6.38       -0.68      6.95 o
  -5   4   8      324.26      359.22     24.91 o
  -4   4   8      451.39      457.05     24.89 o
  -3   4   8      969.83      970.87     28.67 o
  -2   4   8     2900.36     2926.07     63.37 o
  -1   4   8       67.68       65.55     11.06 o
   0   4   8     1767.06     1746.24     43.32 o
   1   4   8       19.56        6.04      6.24 o
   2   4   8      745.61      729.57     25.94 o
   3   4   8      146.80      156.10     17.27 o
   4   4   8        1.34        3.06      9.46 o
  -7   5   8      162.70      199.31     26.05 o
  -6   5   8      202.38      187.12     19.03 o
  -5   5   8      326.00      306.18     21.94 o
  -4   5   8      303.71      298.90     17.53 o
  -3   5   8      391.20      432.84     22.37 o
  -2   5   8      206.92      194.95     17.02 o
  -1   5   8      254.64      264.94     15.91 o
   0   5   8      199.16      182.28     17.26 o
   1   5   8       77.83       56.12     12.05 o
   2   5   8      989.64     1033.40     39.06 o
   3   5   8       20.24        7.91      9.69 o
  -6   6   8       86.23      113.10     16.34 o
  -5   6   8      177.34      205.68     19.79 o
  -4   6   8       25.73       32.95     10.73 o
  -3   6   8        1.13       -1.19      7.25 o
  -2   6   8     2137.36     2063.33     95.08 o
  -1   6   8      953.89      953.21     37.60 o
   0   6   8      255.63      262.62     20.78 o
   1   6   8      274.66      257.15     20.90 o
   2   6   8     1189.25     1190.93     94.11 o
  -5   7   8      112.54      131.55     22.88 o
  -4   7   8       32.70       20.68     10.72 o
  -3   7   8        1.86        0.91      7.65 o
  -2   7   8       14.20        6.45     13.22 o
  -1   7   8        0.49       -6.12      9.99 o
   0   7   8       72.45       62.30     16.53 o
   1   7   8       13.19        6.58     11.56 o
   1 -12   9      474.90      452.01     68.83 o
   2 -12   9      576.24      601.82     92.34 o
   3 -12   9      207.24      253.69     30.11 o
  -2 -11   9      106.12      101.04     11.65 o
  -1 -11   9      368.18      332.52     44.34 o
   0 -11   9       35.55       44.72     16.21 o
   1 -11   9        4.39        2.10     12.14 o
   2 -11   9        3.38        2.84     11.84 o
   3 -11   9       29.46       36.91     17.37 o
   4 -11   9      124.55      116.46     26.38 o
   5 -11   9      393.17      339.42     28.62 o
  -3 -10   9      432.19      420.02     14.95 o
  -2 -10   9       14.89       17.51      4.47 o
  -1 -10   9     1426.40     1440.48     32.32 o
   0 -10   9     1621.41     1751.73    158.69 o
   1 -10   9        7.19       -4.83      9.14 o
   2 -10   9      563.89      526.79     37.69 o
   3 -10   9      264.66      294.40     25.46 o
   4 -10   9     1132.17     1162.35     37.82 o
   5 -10   9      127.80      121.14     39.41 o
   6 -10   9      302.81      290.36     23.23 o
  -4  -9   9       39.90       53.45      8.74 o
  -3  -9   9     1121.94     1050.38     31.07 o
  -2  -9   9      304.43      279.63     20.39 o
  -1  -9   9     1134.04     1110.41     37.45 o
   0  -9   9      158.90      147.70     10.01 o
   1  -9   9      187.15      196.98     11.12 o
   2  -9   9        1.62        1.73      3.45 o
   3  -9   9       75.36       67.20      8.60 o
   4  -9   9       32.77       22.10     12.79 o
   5  -9   9     2453.03     2269.95    135.02 o
   6  -9   9     1140.94     1114.03     35.03 o
   7  -9   9      193.25      173.78     16.87 o
  -5  -8   9        3.08        8.14      5.40 o
  -4  -8   9      511.06      499.29     24.53 o
  -3  -8   9     1803.30     1791.53    100.40 o
  -2  -8   9      104.33      110.04      8.78 o
  -1  -8   9      583.91      569.24     17.52 o
   0  -8   9      123.58      110.94     12.83 o
   1  -8   9      104.33      115.80      7.03 o
   2  -8   9     3107.52     3195.19     63.53 o
   3  -8   9       44.55       51.91     10.58 o
   4  -8   9       18.03       14.25      4.07 o
   5  -8   9     1188.23     1301.03     70.26 o
   6  -8   9       11.97        6.88      7.11 o
   7  -8   9        2.61        6.92      8.18 o
  -5  -7   9      317.74      351.70     15.43 o
  -4  -7   9      242.59      258.08     12.11 o
  -3  -7   9      259.60      235.32     11.94 o
  -2  -7   9      935.05      905.90     30.14 o
  -1  -7   9      447.69      458.36     17.88 o
   0  -7   9     1633.66     1663.31     37.16 o
   1  -7   9      274.86      268.94     11.55 o
   2  -7   9      860.32      825.31     22.54 o
   3  -7   9      344.02      378.68     14.63 o
   4  -7   9     1014.29     1064.35     28.47 o
   5  -7   9       57.41       64.33      7.04 o
   6  -7   9      334.89      329.82     16.37 o
   7  -7   9       53.71       52.96      9.32 o
  -6  -6   9     1003.81      895.42     32.32 o
  -5  -6   9      276.92      268.75     16.30 o
  -4  -6   9        1.74        4.39      4.67 o
  -3  -6   9       13.94        6.12      4.20 o
  -2  -6   9      155.46      149.84      8.59 o
  -1  -6   9        0.30       -2.74      2.74 o
   0  -6   9     3333.71     3381.46     52.07 o
   1  -6   9      273.77      272.19      9.53 o
   2  -6   9     1028.05     1019.97     22.64 o
   3  -6   9      375.99      403.52     13.48 o
   4  -6   9      610.07      579.78     17.48 o
   5  -6   9     2131.40     2044.40     51.23 o
   6  -6   9      309.23      299.27     19.12 o
   7  -6   9      405.87      369.98     22.80 o
  -6  -5   9        9.55       -6.19      6.33 o
  -5  -5   9       13.64       36.76      8.41 o
  -4  -5   9      739.29      694.56     21.37 o
  -3  -5   9     3061.54     3015.63     60.20 o
  -2  -5   9     4782.92     4783.44    117.43 o
  -1  -5   9     3634.67     3520.84     61.28 o
   0  -5   9     1474.65     1550.70     31.13 o
   1  -5   9      147.73      166.88      8.48 o
   2  -5   9       80.85       81.64      6.83 o
   3  -5   9      524.75      581.09     16.98 o
   4  -5   9       36.15       41.91      7.11 o
   5  -5   9     1140.16     1134.55     51.19 o
   6  -5   9       35.03       29.34     10.05 o
   7  -5   9        6.68       13.98      9.37 o
  -7  -4   9      115.36      106.39     19.51 o
  -6  -4   9       65.55       57.79     10.71 o
  -5  -4   9      198.41      225.33     15.99 o
  -4  -4   9      948.54      915.74     26.00 o
  -3  -4   9      291.89      294.97     13.34 o
  -2  -4   9     1683.74     1659.05     37.03 o
  -1  -4   9      178.00      170.72      8.91 o
   0  -4   9     1846.12     1879.13     33.39 o
   1  -4   9      481.45      462.75     14.49 o
   2  -4   9        3.00        6.29      4.20 o
   3  -4   9     1443.48     1445.47     31.28 o
   4  -4   9      818.89      832.04     29.55 o
   5  -4   9      237.12      274.53     18.18 o
   6  -4   9       91.42       79.82     12.72 o
   7  -4   9       99.16      128.26     18.72 o
  -7  -3   9      788.20      782.32     32.80 o
  -6  -3   9      406.21      435.28     30.42 o
  -5  -3   9     1845.35     1850.10     52.07 o
  -4  -3   9      667.31      774.63     37.60 o
  -3  -3   9     5820.66     5600.16    104.66 o
  -2  -3   9      542.61      545.39     22.24 o
  -1  -3   9      569.11      553.05     16.07 o
   0  -3   9      286.59      282.97     11.45 o
   1  -3   9        0.12        4.96      4.13 o
   2  -3   9       58.92       66.76      6.95 o
   3  -3   9      325.48      343.03     15.48 o
   4  -3   9        9.21        6.43      6.84 o
   5  -3   9     1024.34     1054.44     55.23 o
   6  -3   9      443.42      422.26     27.25 o
   7  -3   9      209.29      194.85     19.57 o
  -7  -2   9      446.17      454.92     25.86 o
  -6  -2   9     1714.22     1869.08     54.70 o
  -5  -2   9      800.07      812.86     30.76 o
  -4  -2   9      871.80      849.70     30.49 o
  -3  -2   9     3184.88     3009.71     62.38 o
  -2  -2   9       10.80        8.90      5.00 o
  -1  -2   9      224.77      229.41     11.92 o
   0  -2   9        5.67        6.71      3.79 o
   1  -2   9     1285.06     1287.12     37.27 o
   2  -2   9      129.00      132.04      9.01 o
   3  -2   9     1398.90     1308.76     36.99 o
   4  -2   9      344.45      390.24     23.43 o
   5  -2   9      314.69      323.85     29.42 o
   6  -2   9     1844.80     1882.61     56.95 o
   7  -2   9     1228.09     1281.46     46.51 o
  -7  -1   9       62.69       71.78     13.18 o
  -6  -1   9      264.91      252.63     19.35 o
  -5  -1   9     1613.53     1641.48     48.86 o
  -4  -1   9      316.01      337.11     19.38 o
  -3  -1   9      225.34      236.62     16.06 o
  -2  -1   9      104.90      117.06     16.98 o
  -1  -1   9       18.25       38.39     12.79 o
   0  -1   9        5.06        8.37      5.05 o
   1  -1   9      440.55      469.82     15.12 o
   2  -1   9      368.71      363.30     16.12 o
   3  -1   9     4104.92     4053.29     93.11 o
   4  -1   9      875.32      835.29     27.40 o
   5  -1   9      342.48      401.36     20.47 o
   6  -1   9       37.94       58.45     13.06 o
   7  -1   9      835.59      865.87     37.81 o
  -7   0   9       16.92       29.35     10.36 o
  -6   0   9      524.50      540.51     27.48 o
  -5   0   9      476.52      489.80     23.86 o
  -4   0   9      155.48      168.57     14.85 o
  -3   0   9      320.52      290.77     17.60 o
  -2   0   9      204.25      205.08     13.29 o
  -1   0   9        2.93        6.83      5.13 o
   0   0   9     1072.71     1071.57     29.25 o
   1   0   9       16.93       23.13      6.17 o
   2   0   9      333.58      354.78     17.89 o
   3   0   9        0.82        0.67      5.60 o
   4   0   9      417.06      440.70     20.82 o
   5   0   9        0.46       -2.26      7.94 o
   6   0   9       97.26      109.46     16.17 o
  -7   1   9        4.71        4.33     10.07 o
  -6   1   9      307.66      348.12     30.33 o
  -5   1   9     1296.52     1168.21     39.43 o
  -4   1   9        2.16        0.66      6.32 o
  -3   1   9     1323.23     1356.20     47.81 o
  -2   1   9      186.30      196.72     14.13 o
  -1   1   9      235.73      248.51     13.77 o
   0   1   9     2310.07     2303.97     50.83 o
   1   1   9     4139.69     4043.00     71.58 o
   2   1   9     2101.89     2064.84     47.97 o
   3   1   9     4175.44     3995.53    146.68 o
   4   1   9        6.46       11.99      9.03 o
   5   1   9       58.47       52.68     12.73 o
   6   1   9      706.81      754.90     36.05 o
  -7   2   9       49.56       70.87     13.67 o
  -6   2   9       53.22       41.38     10.77 o
  -5   2   9      464.96      498.50     25.51 o
  -4   2   9        7.13        2.06      6.74 o
  -3   2   9       97.10      111.77     11.21 o
  -2   2   9     1777.93     1700.39     37.72 o
  -1   2   9     2490.96     2479.34     54.85 o
   0   2   9      794.71      870.72     26.64 o
   1   2   9      344.74      327.64     16.58 o
   2   2   9      203.61      221.49     14.59 o
   3   2   9       62.09       36.53      8.95 o
   4   2   9        2.15       12.77      9.19 o
   5   2   9        4.76        9.36      9.99 o
  -7   3   9      977.08      947.12     38.58 o
  -6   3   9      102.83      105.17     14.93 o
  -5   3   9     1061.90     1212.25     69.74 o
  -4   3   9      259.62      250.71     15.95 o
  -3   3   9      803.37      807.44     26.90 o
  -2   3   9      114.30       88.32      9.51 o
  -1   3   9       62.89       73.57      9.84 o
   0   3   9      691.26      717.15     24.59 o
   1   3   9     1062.22     1039.43     31.30 o
   2   3   9      193.38      222.38     18.07 o
   3   3   9        3.60       -4.50      6.67 o
   4   3   9        1.25       -8.59     11.43 o
  -6   4   9        1.89        4.22      9.03 o
  -5   4   9      860.82      900.45     30.68 o
  -4   4   9       14.02        8.87      7.07 o
  -3   4   9     1356.41     1472.32     36.14 o
  -2   4   9      436.12      450.66     20.49 o
  -1   4   9       81.70       94.89     10.83 o
   0   4   9      241.56      253.19     15.93 o
   1   4   9       39.17       23.63      8.16 o
   2   4   9       80.29       66.40     12.64 o
   3   4   9      543.92      570.14     30.09 o
  -6   5   9      393.72      428.68     66.76 o
  -5   5   9     2058.01     2148.98     64.47 o
  -4   5   9      250.26      267.68     26.51 o
  -3   5   9       95.21       78.33     11.82 o
  -2   5   9      579.40      559.87     27.80 o
  -1   5   9      193.48      221.71     18.71 o
   0   5   9        6.62       11.77      8.39 o
   1   5   9     1941.18     1973.20     58.98 o
   2   5   9      403.23      424.04     26.47 o
  -4   6   9       44.24       77.82     14.77 o
  -3   6   9        0.78       -2.07      7.40 o
  -2   6   9        2.86       10.04     10.73 o
  -1   6   9      930.22     1020.85     38.76 o
   0   6   9       61.49       64.44     13.12 o
   1   6   9      294.77      317.37     24.00 o
  -1 -11  10       31.83       31.16     21.93 o
   0 -11  10      311.61      327.26     33.42 o
   1 -11  10      230.82      242.25     37.50 o
   2 -11  10      553.01      508.01     39.21 o
   3 -11  10      924.11      909.43     67.93 o
   4 -11  10      355.53      339.78     19.51 o
  -2 -10  10      117.88      125.80     14.11 o
  -1 -10  10      115.83       85.61     13.55 o
   0 -10  10     2436.12     2325.59     89.23 o
   1 -10  10     1404.10     1471.04     65.44 o
   2 -10  10     1273.19     1242.09     47.39 o
   3 -10  10      178.42      220.70     14.78 o
   4 -10  10      129.00      138.30     13.21 o
   5 -10  10       51.02       43.86     11.67 o
  -3  -9  10      373.49      338.42     16.75 o
  -2  -9  10      876.35      822.61     25.85 o
  -1  -9  10     1142.04     1163.55     31.33 o
   0  -9  10      238.05      225.25     10.98 o
   1  -9  10        0.72        7.63      4.18 o
   2  -9  10      115.47      114.83     10.82 o
   3  -9  10       24.69       23.77      5.02 o
   4  -9  10       79.48       80.01     11.23 o
   5  -9  10      631.75      610.04     32.18 o
   6  -9  10       15.26        5.54      5.73 o
  -4  -8  10        7.73       -5.50      5.50 o
  -3  -8  10        2.69        7.47      7.01 o
  -2  -8  10     1566.28     1535.74     40.74 o
  -1  -8  10      576.97      542.90     23.96 o
   0  -8  10     1892.27     1988.71     44.15 o
   1  -8  10        1.68        2.03      6.79 o
   2  -8  10        2.64        4.50      4.68 o
   3  -8  10       47.27       55.36     14.52 o
   4  -8  10      598.81      627.72     15.59 o
   5  -8  10     1530.25     1467.74     48.07 o
   6  -8  10      424.12      466.72     19.39 o
  -5  -7  10      146.80      126.74     12.20 o
  -4  -7  10     1149.01     1097.55     28.37 o
  -3  -7  10      787.61      749.24     36.79 o
  -2  -7  10        4.31       -2.50      4.97 o
  -1  -7  10        8.24        7.33      5.15 o
   0  -7  10       23.13       34.61      6.32 o
   1  -7  10       49.16       42.32      7.77 o
   2  -7  10      266.88      239.52     12.38 o
   3  -7  10     1217.76     1207.28     26.77 o
   4  -7  10        0.39        2.31      4.61 o
   5  -7  10      656.48      674.85     22.72 o
   6  -7  10      666.17      586.67     26.32 o
   7  -7  10      268.63      298.07     31.69 o
  -5  -6  10       12.44       11.90      7.09 o
  -4  -6  10      554.70      588.62     29.26 o
  -3  -6  10      707.69      708.23     22.39 o
  -2  -6  10      580.61      525.59     19.70 o
  -1  -6  10        5.04        4.04      3.81 o
   0  -6  10     2015.81     2005.58     38.48 o
   1  -6  10       17.56       11.65      4.17 o
   2  -6  10     1521.17     1581.11     32.69 o
   3  -6  10     2254.85     2309.90     44.90 o
   4  -6  10      254.45      280.08     23.52 o
   5  -6  10       11.80        7.46      7.32 o
   6  -6  10      930.10      893.51     33.79 o
   7  -6  10      464.64      419.67     24.89 o
  -6  -5  10      155.67      121.67     14.19 o
  -5  -5  10      862.35      826.27     51.03 o
  -4  -5  10       24.56       15.53      5.99 o
  -3  -5  10       19.65       23.89      6.08 o
  -2  -5  10      101.51      119.17     12.06 o
  -1  -5  10       86.84      114.28      8.04 o
   0  -5  10      500.31      499.45     15.42 o
   1  -5  10       11.24       10.80      4.11 o
   2  -5  10       44.62       36.75      5.96 o
   3  -5  10       62.34       60.80      7.00 o
   4  -5  10      946.60      940.80     32.12 o
   5  -5  10      290.66      278.25     18.59 o
   6  -5  10      115.21      104.07     14.11 o
   7  -5  10      348.58      328.18     23.39 o
  -6  -4  10        2.93        1.41     10.83 o
  -5  -4  10      632.92      605.12     38.87 o
  -4  -4  10      457.71      501.63     22.64 o
  -3  -4  10        1.86        6.15      5.25 o
  -2  -4  10      493.21      520.46     26.86 o
  -1  -4  10        0.86       -4.04      4.04 o
   0  -4  10     3678.93     3641.56     58.89 o
   1  -4  10        4.41       13.36      4.64 o
   2  -4  10        5.20        2.98      4.58 o
   3  -4  10      191.06      179.73     12.06 o
   4  -4  10      835.83      843.43     30.66 o
   5  -4  10      711.51      670.53     28.49 o
   6  -4  10     1437.30     1456.76     47.55 o
   7  -4  10       16.13       21.31     10.75 o
  -6  -3  10       49.73       52.77     11.06 o
  -5  -3  10      182.51      167.05     15.54 o
  -4  -3  10     1614.51     1649.94     55.97 o
  -3  -3  10      929.10      862.06     34.75 o
  -2  -3  10       48.41       38.36      7.18 o
  -1  -3  10      693.94      701.27     19.52 o
   0  -3  10      158.39      181.06     10.45 o
   1  -3  10      413.71      419.14     19.37 o
   2  -3  10     2312.33     2355.34     51.59 o
   3  -3  10      755.63      772.58     28.35 o
   4  -3  10       16.42        6.25      9.61 o
   5  -3  10      411.77      445.25     24.31 o
   6  -3  10     1917.30     1821.89     57.59 o
  -7  -2  10       22.38       16.47     14.43 o
  -6  -2  10        0.38       12.80      9.60 o
  -5  -2  10        7.67        6.48      7.89 o
  -4  -2  10       24.46       20.57      9.81 o
  -3  -2  10      552.45      520.33     23.63 o
  -2  -2  10     3395.29     3229.86     78.39 o
  -1  -2  10      679.83      681.32     22.42 o
   0  -2  10     1413.71     1466.51     61.55 o
   1  -2  10       23.91       24.87      6.25 o
   2  -2  10      865.16      831.30     28.98 o
   3  -2  10      404.26      411.68     20.72 o
   4  -2  10     2219.54     2116.11     59.06 o
   5  -2  10      564.02      504.75     26.46 o
   6  -2  10      792.79      789.16     40.42 o
  -7  -1  10        6.15        4.16      8.85 o
  -6  -1  10        5.12        7.10     10.56 o
  -5  -1  10      799.22      728.20     51.25 o
  -4  -1  10       27.47       43.15      9.67 o
  -3  -1  10       81.50       88.73     11.81 o
  -2  -1  10      276.74      274.97     17.71 o
  -1  -1  10     1119.33     1071.23     27.11 o
   0  -1  10     1109.40     1092.93     30.14 o
   1  -1  10      213.60      250.74     13.94 o
   2  -1  10      203.41      203.23     15.91 o
   3  -1  10      771.58      725.95     28.32 o
   4  -1  10      435.05      436.59     23.57 o
   5  -1  10      121.15      121.56     15.61 o
   6  -1  10       33.05       22.49     11.33 o
  -7   0  10       11.28       18.87     10.14 o
  -6   0  10      361.53      377.30     24.65 o
  -5   0  10     1726.71     1747.79     53.49 o
  -4   0  10      822.52      767.19     31.13 o
  -3   0  10      409.46      374.33     18.66 o
  -2   0  10     3403.32     3305.07     66.74 o
  -1   0  10      657.52      633.92     22.71 o
   0   0  10     1102.40     1187.83     32.47 o
   1   0  10      355.09      325.49     16.01 o
   2   0  10       92.29       83.93     11.88 o
   3   0  10      506.76      502.25     25.63 o
   4   0  10      183.01      150.90     16.68 o
   5   0  10     1315.62     1378.05     47.27 o
  -7   1  10      104.56       75.84     17.70 o
  -6   1  10       30.45       25.42     12.21 o
  -5   1  10     2530.76     2643.57     71.76 o
  -4   1  10       78.68       80.76     12.56 o
  -3   1  10       19.96       18.70      8.29 o
  -2   1  10      202.90      200.85     14.74 o
  -1   1  10       22.92       20.20      8.10 o
   0   1  10      527.99      529.28     26.06 o
   1   1  10      280.15      312.79     19.79 o
   2   1  10      335.85      356.01     59.23 o
   3   1  10        4.37       -4.20      7.52 o
   4   1  10       21.56       22.80     10.58 o
   5   1  10      298.79      343.81     25.63 o
  -6   2  10        0.10        8.39      8.91 o
  -5   2  10      994.93      896.90     36.10 o
  -4   2  10     1037.46     1070.74     39.15 o
  -3   2  10      458.83      507.50     53.52 o
  -2   2  10      167.72      198.64     18.65 o
  -1   2  10        4.41        4.39      7.35 o
   0   2  10      192.92      180.45     16.38 o
   1   2  10       20.70       20.84      8.66 o
   2   2  10       54.28       39.20     10.36 o
   3   2  10      282.97      294.22     21.54 o
   4   2  10      397.97      414.48     26.46 o
  -6   3  10      600.15      574.03     31.88 o
  -5   3  10        2.83        0.69      8.64 o
  -4   3  10       86.52       64.02     12.34 o
  -3   3  10       30.90       32.19     10.29 o
  -2   3  10     1971.54     1984.88     50.25 o
  -1   3  10      248.24      224.39     19.47 o
   0   3  10       12.14       14.09      8.34 o
   1   3  10      672.39      679.55     30.51 o
   2   3  10      187.90      252.03     20.28 o
   3   3  10       32.86       49.89     12.24 o
  -5   4  10      395.43      376.19     25.66 o
  -4   4  10      368.49      389.39     25.30 o
  -3   4  10       34.29       34.72     11.07 o
  -2   4  10      890.04      913.24     41.11 o
  -1   4  10       40.59       21.17      8.04 o
   0   4  10      324.32      334.15     18.87 o
   1   4  10      345.82      358.02     19.79 o
   2   4  10      405.39      361.67     31.27 o
  -4   5  10     1576.76     1477.26     64.51 o
  -3   5  10       61.19       55.98     11.39 o
  -2   5  10      179.23      202.12     16.97 o
  -1   5  10      311.68      280.84     21.66 o
   0   5  10       24.69       43.83     11.69 o
   1   5  10      360.69      395.60     25.79 o
   1 -11  11        0.79        2.28     12.69 o
   2 -11  11      901.07      924.64     52.02 o
  -1 -10  11      166.57      171.26     10.55 o
   0 -10  11       76.13       82.55     10.51 o
   1 -10  11      439.12      455.33     19.66 o
   2 -10  11      470.74      560.75     22.02 o
   3 -10  11     1162.39     1252.90     40.58 o
   4 -10  11      537.29      529.73     30.00 o
  -3  -9  11      341.15      298.00     16.62 o
  -2  -9  11        4.35        7.83      6.62 o
  -1  -9  11      348.70      408.75     19.22 o
   0  -9  11     1547.55     1592.40     38.23 o
   1  -9  11      565.69      543.16     18.78 o
   2  -9  11       36.76       53.08     10.58 o
   3  -9  11      916.58      938.40     29.10 o
   4  -9  11       42.40       46.20      8.06 o
   5  -9  11       24.55       32.46     11.80 o
  -4  -8  11       67.30       49.62      9.81 o
  -3  -8  11      316.32      326.24     17.71 o
  -2  -8  11      209.24      204.84     13.91 o
  -1  -8  11       45.59       51.17      8.01 o
   0  -8  11      889.42      953.12     27.04 o
   1  -8  11      878.10      879.62     25.47 o
   2  -8  11      351.58      401.31     16.70 o
   3  -8  11       40.69       53.95      8.04 o
   4  -8  11        0.10        0.45      4.49 o
   5  -8  11       10.21       10.76      6.13 o
  -4  -7  11      112.63      119.47     17.51 o
  -3  -7  11     1362.91     1426.02     47.33 o
  -2  -7  11      317.86      325.89     17.53 o
  -1  -7  11        1.45        5.36      5.72 o
   0  -7  11     1324.58     1362.11     34.75 o
   1  -7  11       56.22       55.66      7.91 o
   2  -7  11      993.33      972.81     29.56 o
   3  -7  11     2064.68     2045.70     41.10 o
   4  -7  11     1582.41     1738.33     64.38 o
   5  -7  11     1725.42     1768.97     50.35 o
   6  -7  11       62.21       64.01     11.39 o
  -5  -6  11      382.58      368.43     20.77 o
  -4  -6  11       28.73       30.82      7.52 o
  -3  -6  11       68.59       78.88      8.42 o
  -2  -6  11      326.34      324.58     17.63 o
  -1  -6  11      574.52      595.67     17.53 o
   0  -6  11        8.24       -4.01      4.01 o
   1  -6  11      126.24      135.48      8.81 o
   2  -6  11      198.16      192.25     15.92 o
   3  -6  11        0.44        9.55      5.12 o
   4  -6  11      139.50      149.27     13.50 o
   5  -6  11        4.24       -3.43      7.03 o
   6  -6  11      250.40      272.48     21.42 o
  -5  -5  11     1021.87      982.11     35.22 o
  -4  -5  11       11.93       11.13      7.36 o
  -3  -5  11      454.13      533.31     23.33 o
  -2  -5  11        1.10       -4.81      4.81 o
  -1  -5  11        6.61        6.61      4.76 o
   0  -5  11     1073.98     1150.79     43.34 o
   1  -5  11     1979.49     1943.12     35.92 o
   2  -5  11      241.89      233.98     11.79 o
   3  -5  11     1748.32     1790.06     46.09 o
   4  -5  11        0.14       -6.18      6.18 o
   5  -5  11        0.66        4.06      7.81 o
   6  -5  11      308.68      261.21     20.19 o
  -6  -4  11       11.30       37.26     10.84 o
  -5  -4  11     1917.21     1935.18     56.34 o
  -4  -4  11       19.59       17.93      9.79 o
  -3  -4  11      100.43      134.08     13.30 o
  -2  -4  11      858.11      774.65     24.57 o
  -1  -4  11      281.48      263.17     14.15 o
   0  -4  11     3840.34     3998.68     64.89 o
   1  -4  11      146.95      152.48     10.00 o
   2  -4  11       12.57       11.93      6.55 o
   3  -4  11     1786.85     1801.33     50.48 o
   4  -4  11       50.60       54.39     10.34 o
   5  -4  11      344.44      280.46     31.65 o
   6  -4  11      868.04      961.18     45.61 o
  -6  -3  11      144.66      153.57     17.34 o
  -5  -3  11      169.79      140.05     17.49 o
  -4  -3  11      367.71      334.78     20.82 o
  -3  -3  11      710.33      706.54     28.44 o
  -2  -3  11        6.22       -3.87      5.93 o
  -1  -3  11     1303.02     1258.13     38.87 o
   0  -3  11       45.73       56.19      8.18 o
   1  -3  11     2565.83     2624.15    116.86 o
   2  -3  11     1324.11     1392.91     41.37 o
   3  -3  11      257.77      259.79     17.51 o
   4  -3  11       18.24       11.57      7.96 o
   5  -3  11       95.16      103.82     14.46 o
   6  -3  11       71.62       69.71     13.61 o
  -6  -2  11        0.48        2.29      8.30 o
  -5  -2  11      233.41      287.37     29.78 o
  -4  -2  11      885.60      868.28     34.91 o
  -3  -2  11      133.94      151.62     15.34 o
  -2  -2  11     3358.74     3368.22     82.81 o
  -1  -2  11      264.16      262.32     15.21 o
   0  -2  11        9.27        3.94      8.09 o
   1  -2  11      833.94      895.58     30.89 o
   2  -2  11       21.10       28.54     10.22 o
   3  -2  11       89.65       63.25     15.85 o
   4  -2  11      158.09      169.36     21.83 o
   5  -2  11      391.50      380.36     41.73 o
  -6  -1  11      905.45      821.00     46.67 o
  -5  -1  11      489.83      528.87     28.16 o
  -4  -1  11      251.28      258.57     20.02 o
  -3  -1  11      311.87      342.69     22.70 o
  -2  -1  11       27.74       37.45     13.54 o
  -1  -1  11       54.22       73.26      9.76 o
   0  -1  11     1761.54     1752.82     53.12 o
   1  -1  11      260.58      243.67     21.22 o
   2  -1  11      808.56      782.62     36.97 o
   3  -1  11       53.60       71.94     14.53 o
   4  -1  11      351.48      317.16     27.26 o
   5  -1  11       45.70       41.27     14.35 o
  -6   0  11      203.50      189.31     19.91 o
  -5   0  11      585.32      505.19     28.11 o
  -4   0  11      266.72      313.02     21.92 o
  -3   0  11      281.40      362.11     22.52 o
  -2   0  11     1085.67     1071.30     55.13 o
  -1   0  11       15.95       15.42      7.85 o
   0   0  11      775.14      753.50     29.05 o
   1   0  11     1563.70     1582.63     57.83 o
   2   0  11        7.53        0.94      9.03 o
   3   0  11      492.09      439.15     30.14 o
   4   0  11      715.01      690.80     38.95 o
  -6   1  11       41.24       64.06     14.18 o
  -5   1  11      380.74      372.87     41.02 o
  -4   1  11      128.83      131.42     19.89 o
  -3   1  11      325.59      314.54     19.01 o
  -2   1  11      262.79      296.80     16.17 o
  -1   1  11      334.63      327.40     18.11 o
   0   1  11       13.25       11.20      6.97 o
   1   1  11      149.88      139.35     15.76 o
   2   1  11       61.39       87.48     35.95 o
   3   1  11      270.37      297.10     22.16 o
   4   1  11       13.57        7.54     12.09 o
  -5   2  11      163.74      155.17     22.21 o
  -4   2  11      590.49      559.09     33.33 o
  -3   2  11        0.96        4.34      8.62 o
  -2   2  11        3.01        1.49      7.11 o
  -1   2  11     1712.19     1788.05     54.22 o
   0   2  11      490.22      477.34     25.76 o
   1   2  11      312.50      333.65     22.44 o
   2   2  11      388.53      387.63     24.45 o
   3   2  11      304.90      349.25     24.36 o
  -4   3  11      213.58      181.96     19.36 o
  -3   3  11       21.24       12.18      9.82 o
  -2   3  11      327.06      358.99     21.01 o
  -1   3  11      713.74      707.69     31.88 o
   0   3  11      646.43      592.47     29.72 o
   1   3  11     1815.95     1838.93     56.26 o
   2   3  11      432.60      451.31     34.52 o
  -3   4  11      413.72      458.33     27.98 o
  -2   4  11      352.23      338.97     21.35 o
  -1   4  11        0.71       -8.48      8.48 o
   0   4  11       79.12       93.90     15.01 o
   0 -10  12       66.73       71.71      8.26 o
   1 -10  12        0.44       -0.26      8.88 o
   2 -10  12      196.77      187.08     11.80 o
  -1  -9  12       27.32       21.59      6.89 o
   0  -9  12       33.84       50.66      7.91 o
   1  -9  12       21.65       21.50      7.12 o
   2  -9  12       49.03       44.97      8.24 o
   3  -9  12     1353.60     1336.52     37.63 o
   4  -9  12        9.85        9.13      6.68 o
  -3  -8  12        1.44        5.89      7.22 o
  -2  -8  12       11.60       14.14      7.65 o
  -1  -8  12     1214.76     1223.59     34.03 o
   0  -8  12     1012.75      990.01     29.05 o
   1  -8  12      334.61      312.89     15.81 o
   2  -8  12      108.75      113.08     10.87 o
   3  -8  12       36.65       20.02      8.59 o
   4  -8  12        5.03        2.98      7.29 o
  -3  -7  12       70.33       68.49     11.38 o
  -2  -7  12      168.79      183.43     15.16 o
  -1  -7  12       11.94        7.59      6.32 o
   0  -7  12      345.63      329.44     24.84 o
   1  -7  12     1843.05     1893.01     37.98 o
   2  -7  12       63.60       60.06      7.63 o
   3  -7  12      133.33      176.40     10.79 o
   4  -7  12      188.01      199.61     17.68 o
   5  -7  12      299.78      286.28     18.71 o
  -4  -6  12      120.13       84.84     11.80 o
  -3  -6  12      528.04      552.77     20.40 o
  -2  -6  12     1211.21     1180.09     31.36 o
  -1  -6  12      188.94      177.72     10.54 o
   0  -6  12      542.08      603.33     18.43 o
   1  -6  12       37.96       36.82      6.84 o
   2  -6  12      900.26      964.04     22.33 o
   3  -6  12      353.10      344.84     16.42 o
   4  -6  12      440.51      454.13     29.72 o
   5  -6  12        8.85        4.67      7.84 o
  -4  -5  12       29.15        6.71      8.12 o
  -3  -5  12      401.50      368.06     21.46 o
  -2  -5  12     1579.36     1542.92     38.92 o
  -1  -5  12        2.94        6.01      5.94 o
   0  -5  12       16.83       14.25      6.36 o
   1  -5  12     1800.31     1891.12     36.29 o
   2  -5  12       25.24       16.30      6.71 o
   3  -5  12      510.40      536.08     24.68 o
   4  -5  12      161.11      167.91     20.29 o
   5  -5  12      131.03      139.13     24.98 o
  -5  -4  12      691.89      559.05     42.73 o
  -4  -4  12     1048.56     1117.74     39.49 o
  -3  -4  12      853.34      840.98     32.12 o
  -2  -4  12     1147.88     1114.95     37.43 o
  -1  -4  12      475.51      579.66     36.75 o
   0  -4  12       79.89      109.17     15.68 o
   1  -4  12       10.30        1.72      6.32 o
   2  -4  12       18.00       26.42      9.94 o
   3  -4  12       99.04      107.36     12.87 o
   4  -4  12      107.69       94.13     13.06 o
   5  -4  12      823.22      829.14     33.79 o
  -5  -3  12      600.82      666.13     31.48 o
  -4  -3  12      606.91      481.26     26.24 o
  -3  -3  12       30.12       15.09      8.83 o
  -2  -3  12      159.04      138.86     14.75 o
  -1  -3  12      219.69      222.63     16.89 o
   0  -3  12        8.26        5.23      6.00 o
   1  -3  12        5.25        0.56      6.68 o
   2  -3  12       65.97       83.78     16.74 o
   3  -3  12       18.31       26.04     10.98 o
   4  -3  12      122.04      136.42     34.86 o
   5  -3  12       10.99       -1.56     10.35 o
  -5  -2  12       89.27       80.91     14.09 o
  -4  -2  12      227.46      235.92     21.00 o
  -3  -2  12      423.78      534.71     34.68 o
  -2  -2  12      206.25      195.54     17.27 o
  -1  -2  12       22.06       24.44     14.21 o
   0  -2  12       11.52        9.51      7.56 o
   1  -2  12      773.22      820.26     37.63 o
   2  -2  12        4.66       17.92     10.04 o
   3  -2  12      374.38      349.01     26.47 o
   4  -2  12     1507.70     1538.95    128.79 o
  -5  -1  12      238.94      249.49     22.21 o
  -4  -1  12       42.66       59.28     12.46 o
  -3  -1  12      493.82      547.09     27.96 o
  -2  -1  12     1737.46     1709.87     51.99 o
  -1  -1  12      204.77      198.64     14.79 o
   0  -1  12       47.95       43.72      9.81 o
   1  -1  12     2484.53     2255.93     74.84 o
   2  -1  12      296.70      352.67     62.09 o
   3  -1  12      108.38       97.61     16.82 o
   4  -1  12      190.51      182.05     35.37 o
  -5   0  12      164.56      189.82     19.73 o
  -4   0  12      235.57      215.94     20.38 o
  -3   0  12       14.01       14.28      9.38 o
  -2   0  12     1371.28     1328.44     44.36 o
  -1   0  12      334.23      390.67     19.95 o
   0   0  12      387.33      392.92     22.13 o
   1   0  12      246.24      248.23     23.37 o
   2   0  12     1721.49     1634.47     61.50 o
   3   0  12       83.11       92.27     17.19 o
  -4   1  12      498.49      522.78     29.35 o
  -3   1  12       35.59       35.31     11.89 o
  -2   1  12        0.50        4.07      7.26 o
  -1   1  12      689.37      685.32     25.87 o
   0   1  12      777.97      774.54     43.16 o
   1   1  12       52.72       56.66     14.13 o
   2   1  12       58.24       35.72     13.62 o
  -3   2  12      793.49      790.47     34.32 o
  -2   2  12      107.75      101.26     12.86 o
  -1   2  12       23.21        9.15      7.96 o
   0   2  12        4.25       14.36      9.44 o
   1   2  12        0.34        0.70      8.80 o
  -1  -8  13       86.87       79.62     15.28 o
   0  -8  13       93.71       97.81     11.04 o
   1  -8  13      122.71      123.89     11.90 o
   2  -8  13       43.63       58.27     11.20 o
   3  -8  13      619.21      697.81     27.21 o
  -2  -7  13      215.28      230.39     17.94 o
  -1  -7  13     1151.91     1208.15     39.21 o
   0  -7  13        6.82        5.74      7.87 o
   1  -7  13      863.45      931.82     23.75 o
   2  -7  13      139.99      136.43      9.86 o
   3  -7  13       70.72       64.36      8.21 o
  -3  -6  13      272.65      307.57     19.87 o
  -2  -6  13      421.51      469.61     22.15 o
  -1  -6  13        2.45       16.21      6.39 o
   0  -6  13        8.34        7.37      6.15 o
   1  -6  13     1357.28     1442.43     43.58 o
   2  -6  13      961.44     1064.70     27.21 o
   3  -6  13      148.58      145.51     14.06 o
  -3  -5  13       63.76       80.65     12.71 o
  -2  -5  13     1078.43     1061.62     36.90 o
  -1  -5  13       30.47       11.31      8.07 o
   0  -5  13      102.85      111.27     17.43 o
   1  -5  13      519.77      603.73     21.91 o
   2  -5  13        1.45       22.33      9.71 o
   3  -5  13        3.21        4.48      9.05 o
   4  -5  13        1.29        5.43      9.52 o
  -3  -4  13       98.87       83.31     20.82 o
  -2  -4  13      113.97       95.02     13.30 o
  -1  -4  13      215.42      223.85     17.61 o
   0  -4  13      509.25      571.92     43.30 o
   1  -4  13      242.76      224.96     14.53 o
   2  -4  13     1425.62     1390.01     54.67 o
   3  -4  13       40.30       20.63     11.34 o
  -4  -3  13     1152.32     1230.46     46.15 o
  -3  -3  13        7.98       -7.61      7.61 o
  -2  -3  13        7.15       -4.74      7.25 o
  -1  -3  13      800.43      787.98     31.40 o
   0  -3  13      377.06      393.16     19.25 o
   1  -3  13     1347.59     1316.13     50.89 o
   2  -3  13       23.32       27.79     11.35 o
   3  -3  13     1815.49     1813.12     65.74 o
  -3  -2  13      138.10      135.19     25.65 o
  -2  -2  13       14.51        5.79      8.36 o
  -1  -2  13        5.10       13.41      8.50 o
   0  -2  13        3.50        8.31      6.92 o
   1  -2  13      549.25      524.17     31.40 o
   2  -2  13      348.42      358.48     27.33 o
   3  -2  13      436.68      421.02     30.31 o
  -3  -1  13      228.24      257.78     26.16 o
  -2  -1  13      239.01      222.14     19.46 o
  -1  -1  13     1298.21     1283.04     39.11 o
   0  -1  13      117.06       93.54     36.03 o
   1  -1  13      613.17      612.27     34.53 o
   2  -1  13       64.70       92.58     16.64 o
  -3   0  13       21.45       22.08     10.70 o
  -2   0  13       83.51      100.45     14.69 o
  -1   0  13       71.26       62.45     15.97 o
   0   0  13      310.32      308.42     26.46 o
   1   0  13      161.73      169.75     21.06 o
   0  -6  14      197.27      185.16     19.97 o
   1  -6  14      243.73      288.88     18.52 o
  -1  -5  14      451.63      462.00     41.77 o
   0  -5  14      168.04      200.69     17.01 o
   1  -5  14      331.21      309.96     19.66 o
  -1  -4  14      396.87      447.74     24.66 o
   0  -4  14        1.48        7.83      8.15 o
   1  -4  14        0.57       -4.38      6.96 o
  -1  -3  14     1385.30     1488.52     48.16 o
   0  -3  14      871.35      925.68     30.39 o
 
